# Supplementary material for: Improved reconstruction and comparative analysis of chromosome 12 to rectify Mis-assemblies in Gossypium arboreum
Source: BMC Genomics. 2020 Jul 8;21:470. doi: 10.1186/s12864-020-06814-5 (PMC7346634; doi:10.1186/s12864-020-06814-5)
Supplement: Supplementary file 2 — Additional file 2 Table S1 Genetic map construction of G. arboreum.Table S2 Chromosomes names assignment to each linkage group with respect to previous mapped markers of G. raimondii.Table S3 Chromosomes names assignment to each linkage group with respect to previous mapped markers of G. hirsutum.Table S4 Chromosomes names assignment to each linkage group with respect to previous mapped markers of G. arboreum.Table S5 Statistics for misassembled scaffolds. Table S6 Collinear blocks among the homologous chromosome 12 of different cotton species. Table S7 Orthologous gene pairs between homologous chromosomes 12 of different cotton species. Table S8 TF-related genes in reassembled G. arboreum chromosome A_A12. Table S9 TF-related genes on homologous chromosome 12 of three cotton species. (XLS 1436 kb) [file 12864_2020_6814_MOESM2_ESM.xls]

## Sheet: Table S1
Table S1 Genetic map construction of G. arboreum
Linkage Group	Chromosome No.	No. of Markers	Size (cM)
LG01	Chromosome 11	546	59.96
LG02	Chromosome 07	514	68.46
LG03	Chromosome 01	257	129.665
LG04	Chromosome 05	218	136.408
LG05	Chromosome 04	329	91.001
LG06	Chromosome 12	189	146.632
LG07	Chromosome 08	243	155.057
LG08	Chromosome 02	209	122.23
LG09	Chromosome 13	293	99.746
LG10	Chromosome 10	240	156.578
LG11	Chromosome 06	212	94.817
LG12	Chromosome 09	202	140.141
LG13	Chromosome 03	92	199.142
LG, linkage group

## Sheet: Table S2
Table S2 Chromosomes names assignment to each linkage group with respect to previous mapped markers of G. raimondii
Group No.	D01	D02	D03	D04	D05	D06	D07	D08	D09	D10	D11	D12	D13
LG01	6	3	0	2	0	0	29	1	5	0	2	0	0
LG02	25	1	4	2	1	4	2	2	5	3	4	2	4
LG03	4	9	6	3	2	1	1	1	6	1	1	1	3
LG04	3	2	1	2	2	1	2	0	14	0	2	0	2
LG05	6	1	0	4	1	5	3	1	4	3	3	7	5
LG06	3	1	2	5	0	3	7	16	4	0	0	0	1
LG07	4	3	0	10	0	1	2	4	7	0	0	0	2
LG08	3	4	2	2	1	2	2	0	1	1	1	1	2
LG09	6	4	3	3	2	1	2	2	8	1	1	3	21
LG10	4	1	1	3	4	2	2	0	11	2	26	1	2
LG11	4	0	1	2	0	0	1	2	6	14	4	0	4
LG12	3	0	1	4	3	22	7	6	3	2	4	2	2
LG13	2	1	1	3	11	1	0	2	2	0	2	2	3
LG, linkage group; D01-D13, chromosome 1 to 13 of G. raimondii

## Sheet: Table S3
Table S3 Chromosomes names assignment to each linkage group with respect to previous mapped markers of G. hirsutum
Group	AD1	AD2	AD3	AD4	AD5	AD6	AD7	AD8	AD9	AD10	AD11	AD12	AD13	AD14	AD15	AD16	AD17	AD18	AD19	AD20	AD21	AD22	AD23	AD24	AD25	AD26
LG01	23	22	18	14	19	29	25	28	21	39	160	20	33	17	15	18	7	16	12	15	145	12	21	18	16	8
LG02	22	33	22	19	16	34	175	29	24	24	22	23	25	17	21	182	24	18	17	9	18	18	17	17	17	13
LG03	102	17	69	19	15	32	17	38	23	27	22	23	26	16	92	10	52	18	19	11	19	17	17	27	15	13
LG04	20	12	10	30	61	31	14	20	20	21	20	15	20	9	11	9	4	14	118	4	10	9	14	16	11	6
LG05	20	18	18	97	67	30	28	29	23	41	24	23	31	15	15	23	6	17	38	10	16	123	22	17	21	21
LG06	21	14	16	15	14	26	18	25	19	22	30	171	21	8	16	10	6	19	21	8	21	13	18	10	11	156
LG07	15	21	19	11	17	30	30	153	26	30	30	22	29	11	14	28	10	16	15	13	11	15	25	149	14	14
LG08	30	45	10	9	8	26	12	14	14	25	12	11	23	10	79	10	28	10	5	5	7	11	9	6	8	4
LG09	20	16	21	15	16	34	18	22	21	25	25	18	124	15	17	14	9	134	18	15	16	14	10	13	14	3
LG10	14	19	10	16	29	28	26	24	24	157	27	14	32	21	10	14	8	13	24	131	25	7	16	17	13	10
LG11	17	11	19	13	26	133	29	24	17	24	16	15	33	12	12	19	8	16	26	14	8	7	12	15	97	9
LG12	13	12	7	17	13	29	25	23	168	33	32	25	32	12	5	17	5	13	15	9	19	13	150	14	15	21
LG13	6	35	50	8	8	14	11	13	18	12	8	13	17	118	10	6	5	7	11	10	2	7	8	7	3	8
LG, linkage group; AD1-AD26, chromosome 1 to 26 of G. hirsutum

## Sheet: Table S4
Table S4 Chromosomes names assignment to each linkage group with respect to previous mapped markers of G. arboreum
Group	A01	A02	A03	A04	A05	A06	A07	A08	A09	A10	A11	A12	A13
LG01	1	1	2	0	0	0	0	2	0	1	9	1	1
LG02	1	5	4	0	0	3	4	0	0	1	0	0	2
LG03	3	4	5	0	0	1	0	0	0	2	0	0	0
LG04	0	2	3	1	3	0	0	1	0	1	0	0	2
LG05	0	1	2	2	3	0	0	1	2	3	2	2	1
LG06	1	2	2	0	0	1	0	3	2	1	3	4	0
LG07	0	3	2	0	0	0	1	3	0	4	1	0	1
LG08	3	2	2	1	0	2	0	1	2	2	0	1	1
LG09	0	1	2	0	0	2	2	1	1	3	0	0	5
LG10	2	3	4	0	1	0	1	1	2	2	0	2	0
LG11	3	2	4	0	1	4	1	2	1	1	0	0	1
LG12	0	2	3	3	2	1	2	2	2	2	1	2	2
LG13	1	2	3	0	0	2	0	3	1	2	1	0	0
LG, linkage group; A01-A12, chromosome 1 to 13 of G. arboreum

## Sheet: Table S5
Table S5 Statistics for misassembled scaffolds
Mis-assemble scaffolds	Description
Mis-assembly type	Inter-chromosomes
No. of scaffolds	8
Length of scaffolds (Mb)	19.79
No. of genes on scaffolds	796

## Sheet: Table S6
Table S6 Collinear blocks among the homologous chromosome 12 of different cotton species
############### Parameters ###############
# MATCH_SCORE: 50
# MATCH_SIZE: 5
# GAP_PENALTY: -1
# OVERLAP_WINDOW: 5
# E_VALUE: 1e-05
# MAX GAPS: 25
############### Statistics ###############
## Alignment 0: score=35438.0 e_value=0 N=717 A_A12 & AD_A12 plus
10- 0:	Cotton_A_23025	Gh_A12G1302	2e-175
10- 1:	Cotton_A_23026	Gh_A12G1303	0
10- 2:	Cotton_A_23027	Gh_A12G1304	0
10- 3:	Cotton_A_23028	Gh_A12G1305	0
10- 4:	Cotton_A_23029	Gh_A12G1306	0
10- 5:	Cotton_A_23030	Gh_A12G1307	1e-33
10- 6:	Cotton_A_23031	Gh_A12G1308	7e-114
10- 7:	Cotton_A_23032	Gh_A12G1309	3e-143
10- 8:	Cotton_A_23033	Gh_A12G1310	3e-175
10- 9:	Cotton_A_23035	Gh_A12G1311	5e-145
10- 10:	Cotton_A_23036	Gh_A12G1312	0
10- 11:	Cotton_A_23037	Gh_A12G1313	0
10- 12:	Cotton_A_23038	Gh_A12G1314	0
10- 13:	Cotton_A_23039	Gh_A12G1315	0
10- 14:	Cotton_A_23041	Gh_A12G1316	0
10- 15:	Cotton_A_23042	Gh_A12G1317	9e-100
10- 16:	Cotton_A_23044	Gh_A12G1318	0
10- 17:	Cotton_A_23045	Gh_A12G1319	0
10- 18:	Cotton_A_23047	Gh_A12G1320	2e-116
10- 19:	Cotton_A_23048	Gh_A12G1321	0
10- 20:	Cotton_A_23049	Gh_A12G1322	0
10- 21:	Cotton_A_23050	Gh_A12G1323	0
10- 22:	Cotton_A_23051	Gh_A12G1324	0
10- 23:	Cotton_A_23053	Gh_A12G1325	6e-104
10- 24:	Cotton_A_23054	Gh_A12G1326	2e-44
10- 25:	Cotton_A_23055	Gh_A12G1327	0
10- 26:	Cotton_A_23056	Gh_A12G1328	0
10- 27:	Cotton_A_23057	Gh_A12G1330	3e-47
10- 28:	Cotton_A_35610	Gh_A12G1331	0
10- 29:	Cotton_A_35611	Gh_A12G1332	0
10- 30:	Cotton_A_35613	Gh_A12G1333	4e-148
10- 31:	Cotton_A_35614	Gh_A12G1334	1e-79
10- 32:	Cotton_A_35615	Gh_A12G1335	0
10- 33:	Cotton_A_35616	Gh_A12G1336	3e-129
10- 34:	Cotton_A_30135	Gh_A12G1337	0
10- 35:	Cotton_A_30134	Gh_A12G1338	0
10- 36:	Cotton_A_30133	Gh_A12G1339	0
10- 37:	Cotton_A_30132	Gh_A12G1340	0
10- 38:	Cotton_A_30131	Gh_A12G1341	0
10- 39:	Cotton_A_30130	Gh_A12G1342	0
10- 40:	Cotton_A_30129	Gh_A12G1343	2e-94
10- 41:	Cotton_A_30128	Gh_A12G1344	2e-26
10- 42:	Cotton_A_30127	Gh_A12G1345	0
10- 43:	Cotton_A_30126	Gh_A12G1346	1e-59
10- 44:	Cotton_A_30125	Gh_A12G1347	0
10- 45:	Cotton_A_30124	Gh_A12G1348	0
10- 46:	Cotton_A_30123	Gh_A12G1349	0
10- 47:	Cotton_A_30122	Gh_A12G1350	2e-31
10- 48:	Cotton_A_30121	Gh_A12G1351	0
10- 49:	Cotton_A_30120	Gh_A12G1352	0
10- 50:	Cotton_A_30119	Gh_A12G1353	1e-50
10- 51:	Cotton_A_30118	Gh_A12G1355	0
10- 52:	Cotton_A_30117	Gh_A12G1356	0
10- 53:	Cotton_A_30116	Gh_A12G1357	3e-27
10- 54:	Cotton_A_21047	Gh_A12G1358	0
10- 55:	Cotton_A_21046	Gh_A12G1359	0
10- 56:	Cotton_A_21045	Gh_A12G1360	3e-18
10- 57:	Cotton_A_21044	Gh_A12G1361	0
10- 58:	Cotton_A_21036	Gh_A12G1362	0
10- 59:	Cotton_A_21034	Gh_A12G1363	0
10- 60:	Cotton_A_21033	Gh_A12G1365	0
10- 61:	Cotton_A_21032	Gh_A12G1366	0
10- 62:	Cotton_A_21031	Gh_A12G1367	1e-134
10- 63:	Cotton_A_21030	Gh_A12G1368	0
10- 64:	Cotton_A_21029	Gh_A12G1369	7e-65
10- 65:	Cotton_A_21028	Gh_A12G1370	0
10- 66:	Cotton_A_21025	Gh_A12G1371	8e-48
10- 67:	Cotton_A_21024	Gh_A12G1372	8e-59
10- 68:	Cotton_A_21022	Gh_A12G1374	3e-132
10- 69:	Cotton_A_21020	Gh_A12G1375	0
10- 70:	Cotton_A_21018	Gh_A12G1376	0
10- 71:	Cotton_A_21017	Gh_A12G1377	5e-16
10- 72:	Cotton_A_20188	Gh_A12G1379	2e-73
10- 73:	Cotton_A_20189	Gh_A12G1380	0
10- 74:	Cotton_A_20193	Gh_A12G1381	2e-65
10- 75:	Cotton_A_20194	Gh_A12G1382	1e-34
10- 76:	Cotton_A_20195	Gh_A12G1383	0
10- 77:	Cotton_A_20196	Gh_A12G1384	4e-110
10- 78:	Cotton_A_20197	Gh_A12G1385	3e-104
10- 79:	Cotton_A_20199	Gh_A12G1386	2e-104
10- 80:	Cotton_A_20200	Gh_A12G1387	2e-40
10- 81:	Cotton_A_20201	Gh_A12G1388	0
10- 82:	Cotton_A_20202	Gh_A12G1389	0
10- 83:	Cotton_A_20205	Gh_A12G1390	0
10- 84:	Cotton_A_20206	Gh_A12G1391	2e-66
10- 85:	Cotton_A_20208	Gh_A12G1392	9e-53
10- 86:	Cotton_A_20210	Gh_A12G1395	4e-64
10- 87:	Cotton_A_20212	Gh_A12G1397	6e-136
10- 88:	Cotton_A_20214	Gh_A12G1399	1e-116
10- 89:	Cotton_A_20217	Gh_A12G1400	7e-129
10- 90:	Cotton_A_20218	Gh_A12G1401	0
10- 91:	Cotton_A_20219	Gh_A12G1402	2e-144
10- 92:	Cotton_A_20220	Gh_A12G1403	0
10- 93:	Cotton_A_20222	Gh_A12G1404	0
10- 94:	Cotton_A_20223	Gh_A12G1405	0
10- 95:	Cotton_A_20224	Gh_A12G1407	0
10- 96:	Cotton_A_20226	Gh_A12G1408	0
10- 97:	Cotton_A_20227	Gh_A12G1409	0
10- 98:	Cotton_A_20228	Gh_A12G1410	0
10- 99:	Cotton_A_20229	Gh_A12G1411	0
10-100:	Cotton_A_20231	Gh_A12G1413	0
10-101:	Cotton_A_20232	Gh_A12G1414	0
10-102:	Cotton_A_20233	Gh_A12G1415	3e-65
10-103:	Cotton_A_20234	Gh_A12G1416	1e-79
10-104:	Cotton_A_25548	Gh_A12G1417	1e-115
10-105:	Cotton_A_25550	Gh_A12G1418	0
10-106:	Cotton_A_25551	Gh_A12G1419	0
10-107:	Cotton_A_25552	Gh_A12G1420	2e-143
10-108:	Cotton_A_25553	Gh_A12G1421	2e-171
10-109:	Cotton_A_25554	Gh_A12G1422	0
10-110:	Cotton_A_25555	Gh_A12G1423	0
10-111:	Cotton_A_25556	Gh_A12G1424	4e-100
10-112:	Cotton_A_25558	Gh_A12G1426	0
10-113:	Cotton_A_25560	Gh_A12G1427	0
10-114:	Cotton_A_25561	Gh_A12G1428	0
10-115:	Cotton_A_31072	Gh_A12G1431	6e-119
10-116:	Cotton_A_31071	Gh_A12G1432	0
10-117:	Cotton_A_31070	Gh_A12G1433	1e-76
10-118:	Cotton_A_31069	Gh_A12G1434	0
10-119:	Cotton_A_31068	Gh_A12G1435	0
10-120:	Cotton_A_31067	Gh_A12G1436	2e-124
10-121:	Cotton_A_31066	Gh_A12G1438	1e-164
10-122:	Cotton_A_31065	Gh_A12G1439	0
10-123:	Cotton_A_31064	Gh_A12G1440	6e-68
10-124:	Cotton_A_31063	Gh_A12G1441	0
10-125:	Cotton_A_31062	Gh_A12G1442	0
10-126:	Cotton_A_31060	Gh_A12G1443	3e-32
10-127:	Cotton_A_31059	Gh_A12G1444	8e-113
10-128:	Cotton_A_31058	Gh_A12G1445	1e-124
10-129:	Cotton_A_06236	Gh_A12G1447	3e-53
10-130:	Cotton_A_06234	Gh_A12G1450	6e-168
10-131:	Cotton_A_06233	Gh_A12G1451	0
10-132:	Cotton_A_06232	Gh_A12G1452	0
10-133:	Cotton_A_06231	Gh_A12G1453	1e-81
10-134:	Cotton_A_06230	Gh_A12G1454	1e-74
10-135:	Cotton_A_06229	Gh_A12G1455	0
10-136:	Cotton_A_06227	Gh_A12G1456	0
10-137:	Cotton_A_06213	Gh_A12G1457	0
10-138:	Cotton_A_06212	Gh_A12G1458	0
10-139:	Cotton_A_06211	Gh_A12G1459	6e-119
10-140:	Cotton_A_06210	Gh_A12G1460	0
10-141:	Cotton_A_06209	Gh_A12G1461	0
10-142:	Cotton_A_06208	Gh_A12G1462	1e-156
10-143:	Cotton_A_06207	Gh_A12G1463	0
10-144:	Cotton_A_06206	Gh_A12G1464	0
10-145:	Cotton_A_06204	Gh_A12G1467	0
10-146:	Cotton_A_06203	Gh_A12G1468	0
10-147:	Cotton_A_06202	Gh_A12G1469	0
10-148:	Cotton_A_06201	Gh_A12G1471	0
10-149:	Cotton_A_06200	Gh_A12G1473	0
10-150:	Cotton_A_06198	Gh_A12G1474	0
10-151:	Cotton_A_06197	Gh_A12G1475	0
10-152:	Cotton_A_06196	Gh_A12G1476	5e-175
10-153:	Cotton_A_06195	Gh_A12G1477	0
10-154:	Cotton_A_06194	Gh_A12G1478	0
10-155:	Cotton_A_06191	Gh_A12G1479	0
10-156:	Cotton_A_06189	Gh_A12G1480	0
10-157:	Cotton_A_06188	Gh_A12G1481	2e-107
10-158:	Cotton_A_06187	Gh_A12G1482	7e-60
10-159:	Cotton_A_06186	Gh_A12G1483	2e-103
10-160:	Cotton_A_06184	Gh_A12G1484	7e-37
10-161:	Cotton_A_06182	Gh_A12G1486	0
10-162:	Cotton_A_06180	Gh_A12G1487	0
10-163:	Cotton_A_06179	Gh_A12G1488	0
10-164:	Cotton_A_06178	Gh_A12G1489	4e-172
10-165:	Cotton_A_06176	Gh_A12G1491	0
10-166:	Cotton_A_06175	Gh_A12G1492	1e-140
10-167:	Cotton_A_06174	Gh_A12G1493	0
10-168:	Cotton_A_06173	Gh_A12G1494	1e-117
10-169:	Cotton_A_06172	Gh_A12G1495	0
10-170:	Cotton_A_06171	Gh_A12G1496	0
10-171:	Cotton_A_06170	Gh_A12G1497	6e-114
10-172:	Cotton_A_06169	Gh_A12G1498	0
10-173:	Cotton_A_06168	Gh_A12G1499	4e-146
10-174:	Cotton_A_06167	Gh_A12G1500	0
10-175:	Cotton_A_06166	Gh_A12G1501	1e-146
10-176:	Cotton_A_06165	Gh_A12G1502	0
10-177:	Cotton_A_06163	Gh_A12G1503	0
10-178:	Cotton_A_06161	Gh_A12G1505	0
10-179:	Cotton_A_06160	Gh_A12G1506	0
10-180:	Cotton_A_06159	Gh_A12G1507	4e-85
10-181:	Cotton_A_06157	Gh_A12G1508	4e-29
10-182:	Cotton_A_06156	Gh_A12G1509	0
10-183:	Cotton_A_06154	Gh_A12G1510	4e-96
10-184:	Cotton_A_06153	Gh_A12G1511	0
10-185:	Cotton_A_06152	Gh_A12G1512	6e-159
10-186:	Cotton_A_06150	Gh_A12G1514	0
10-187:	Cotton_A_06149	Gh_A12G1515	2e-155
10-188:	Cotton_A_06148	Gh_A12G1516	2e-47
10-189:	Cotton_A_06147	Gh_A12G1517	7e-66
10-190:	Cotton_A_06146	Gh_A12G1518	1e-160
10-191:	Cotton_A_06145	Gh_A12G1519	0
10-192:	Cotton_A_06144	Gh_A12G1520	0
10-193:	Cotton_A_06143	Gh_A12G1521	1e-174
10-194:	Cotton_A_06142	Gh_A12G1522	0
10-195:	Cotton_A_06141	Gh_A12G1523	3e-50
10-196:	Cotton_A_06140	Gh_A12G1524	0
10-197:	Cotton_A_06139	Gh_A12G1525	0
10-198:	Cotton_A_06138	Gh_A12G1526	1e-142
10-199:	Cotton_A_06136	Gh_A12G1527	2e-113
10-200:	Cotton_A_06135	Gh_A12G1528	0
10-201:	Cotton_A_06134	Gh_A12G1529	0
10-202:	Cotton_A_06133	Gh_A12G1530	0
10-203:	Cotton_A_06132	Gh_A12G1531	0
10-204:	Cotton_A_06131	Gh_A12G1532	0
10-205:	Cotton_A_06130	Gh_A12G1533	0
10-206:	Cotton_A_06129	Gh_A12G1534	0
10-207:	Cotton_A_06128	Gh_A12G1535	0
10-208:	Cotton_A_06120	Gh_A12G1536	0
10-209:	Cotton_A_06119	Gh_A12G1537	4e-86
10-210:	Cotton_A_06117	Gh_A12G1538	1e-121
10-211:	Cotton_A_06114	Gh_A12G1539	2e-61
10-212:	Cotton_A_06112	Gh_A12G1541	0
10-213:	Cotton_A_28677	Gh_A12G1542	3e-162
10-214:	Cotton_A_28675	Gh_A12G1544	7e-71
10-215:	Cotton_A_28674	Gh_A12G1545	0
10-216:	Cotton_A_28672	Gh_A12G1546	0
10-217:	Cotton_A_35455	Gh_A12G1548	0
10-218:	Cotton_A_35454	Gh_A12G1549	0
10-219:	Cotton_A_35453	Gh_A12G1550	0
10-220:	Cotton_A_35452	Gh_A12G1551	1e-150
10-221:	Cotton_A_35451	Gh_A12G1552	0
10-222:	Cotton_A_35450	Gh_A12G1553	0
10-223:	Cotton_A_35449	Gh_A12G1554	0
10-224:	Cotton_A_35448	Gh_A12G1555	0
10-225:	Cotton_A_35447	Gh_A12G1556	0
10-226:	Cotton_A_34465	Gh_A12G1557	0
10-227:	Cotton_A_34464	Gh_A12G1558	0
10-228:	Cotton_A_34463	Gh_A12G1559	0
10-229:	Cotton_A_34462	Gh_A12G1560	0
10-230:	Cotton_A_37122	Gh_A12G1561	0
10-231:	Cotton_A_37123	Gh_A12G1562	0
10-232:	Cotton_A_37124	Gh_A12G1564	0
10-233:	Cotton_A_37125	Gh_A12G1565	1e-24
10-234:	Cotton_A_37126	Gh_A12G1566	0
10-235:	Cotton_A_37127	Gh_A12G1567	8e-144
10-236:	Cotton_A_38213	Gh_A12G1568	0
10-237:	Cotton_A_38212	Gh_A12G1569	0
10-238:	Cotton_A_38211	Gh_A12G1570	9e-50
10-239:	Cotton_A_38210	Gh_A12G1571	0
10-240:	Cotton_A_38209	Gh_A12G1572	0
10-241:	Cotton_A_25779	Gh_A12G1573	0
10-242:	Cotton_A_25781	Gh_A12G1575	0
10-243:	Cotton_A_25784	Gh_A12G1576	0
10-244:	Cotton_A_25785	Gh_A12G1577	0
10-245:	Cotton_A_25786	Gh_A12G1578	3e-100
10-246:	Cotton_A_25788	Gh_A12G1579	0
10-247:	Cotton_A_25789	Gh_A12G1580	2e-54
10-248:	Cotton_A_25791	Gh_A12G1581	2e-29
10-249:	Cotton_A_25792	Gh_A12G1582	0
10-250:	Cotton_A_25793	Gh_A12G1583	0
10-251:	Cotton_A_25794	Gh_A12G1584	0
10-252:	Cotton_A_25795	Gh_A12G1585	2e-147
10-253:	Cotton_A_25796	Gh_A12G1586	0
10-254:	Cotton_A_25797	Gh_A12G1588	0
10-255:	Cotton_A_25798	Gh_A12G1589	0
10-256:	Cotton_A_25799	Gh_A12G1590	0
10-257:	Cotton_A_25800	Gh_A12G1591	4e-160
10-258:	Cotton_A_25801	Gh_A12G1593	0
10-259:	Cotton_A_39717	Gh_A12G1594	1e-30
10-260:	Cotton_A_27700	Gh_A12G1595	3e-114
10-261:	Cotton_A_27699	Gh_A12G1596	1e-39
10-262:	Cotton_A_27698	Gh_A12G1597	0
10-263:	Cotton_A_27697	Gh_A12G1598	0
10-264:	Cotton_A_27689	Gh_A12G1599	0
10-265:	Cotton_A_27688	Gh_A12G1600	8e-60
10-266:	Cotton_A_27687	Gh_A12G1601	8e-104
10-267:	Cotton_A_27686	Gh_A12G1602	5e-160
10-268:	Cotton_A_27685	Gh_A12G1603	0
10-269:	Cotton_A_27684	Gh_A12G1604	4e-62
10-270:	Cotton_A_27682	Gh_A12G1605	0
10-271:	Cotton_A_27681	Gh_A12G1606	0
10-272:	Cotton_A_27680	Gh_A12G1607	0
10-273:	Cotton_A_13411	Gh_A12G1608	1e-66
10-274:	Cotton_A_13410	Gh_A12G1609	8e-133
10-275:	Cotton_A_13409	Gh_A12G1610	4e-62
10-276:	Cotton_A_13408	Gh_A12G1611	0
10-277:	Cotton_A_13407	Gh_A12G1612	0
10-278:	Cotton_A_13406	Gh_A12G1613	2e-134
10-279:	Cotton_A_13405	Gh_A12G1614	0
10-280:	Cotton_A_13404	Gh_A12G1615	4e-128
10-281:	Cotton_A_13403	Gh_A12G1616	8e-139
10-282:	Cotton_A_13401	Gh_A12G1617	0
10-283:	Cotton_A_13400	Gh_A12G1618	0
10-284:	Cotton_A_13399	Gh_A12G1619	5e-171
10-285:	Cotton_A_13395	Gh_A12G1620	0
10-286:	Cotton_A_13394	Gh_A12G1621	0
10-287:	Cotton_A_13393	Gh_A12G1622	0
10-288:	Cotton_A_13392	Gh_A12G1623	0
10-289:	Cotton_A_13388	Gh_A12G1624	3e-98
10-290:	Cotton_A_13387	Gh_A12G1625	0
10-291:	Cotton_A_13386	Gh_A12G1626	0
10-292:	Cotton_A_13385	Gh_A12G1627	0
10-293:	Cotton_A_13384	Gh_A12G1628	4e-88
10-294:	Cotton_A_13382	Gh_A12G1629	0
10-295:	Cotton_A_13381	Gh_A12G1630	0
10-296:	Cotton_A_13380	Gh_A12G1631	0
10-297:	Cotton_A_13379	Gh_A12G1632	2e-113
10-298:	Cotton_A_13378	Gh_A12G1633	3e-118
10-299:	Cotton_A_13376	Gh_A12G1634	0
10-300:	Cotton_A_13375	Gh_A12G1635	1e-18
10-301:	Cotton_A_13373	Gh_A12G1636	5e-51
10-302:	Cotton_A_13372	Gh_A12G1637	0
10-303:	Cotton_A_13371	Gh_A12G1638	9e-140
10-304:	Cotton_A_13370	Gh_A12G1639	0
10-305:	Cotton_A_13369	Gh_A12G1640	0
10-306:	Cotton_A_13368	Gh_A12G1641	5e-65
10-307:	Cotton_A_13367	Gh_A12G1642	0
10-308:	Cotton_A_13366	Gh_A12G1643	0
10-309:	Cotton_A_13364	Gh_A12G1644	0
10-310:	Cotton_A_13363	Gh_A12G1645	7e-147
10-311:	Cotton_A_13362	Gh_A12G1646	0
10-312:	Cotton_A_13361	Gh_A12G1647	2e-62
10-313:	Cotton_A_13360	Gh_A12G1648	0
10-314:	Cotton_A_13352	Gh_A12G1650	0
10-315:	Cotton_A_13350	Gh_A12G1651	4e-71
10-316:	Cotton_A_13349	Gh_A12G1652	0
10-317:	Cotton_A_13341	Gh_A12G1653	4e-169
10-318:	Cotton_A_13340	Gh_A12G1654	7e-139
10-319:	Cotton_A_13339	Gh_A12G1655	0
10-320:	Cotton_A_31971	Gh_A12G1657	0
10-321:	Cotton_A_31972	Gh_A12G1659	0
10-322:	Cotton_A_31974	Gh_A12G1660	0
10-323:	Cotton_A_31975	Gh_A12G1661	0
10-324:	Cotton_A_31977	Gh_A12G1663	0
10-325:	Cotton_A_31978	Gh_A12G1664	0
10-326:	Cotton_A_31979	Gh_A12G1665	0
10-327:	Cotton_A_27521	Gh_A12G1667	2e-128
10-328:	Cotton_A_27520	Gh_A12G1668	2e-127
10-329:	Cotton_A_27519	Gh_A12G1669	9e-95
10-330:	Cotton_A_27518	Gh_A12G1670	0
10-331:	Cotton_A_27517	Gh_A12G1671	7e-52
10-332:	Cotton_A_27515	Gh_A12G1672	0
10-333:	Cotton_A_27514	Gh_A12G1673	0
10-334:	Cotton_A_27513	Gh_A12G1674	1e-91
10-335:	Cotton_A_27512	Gh_A12G1675	0
10-336:	Cotton_A_27511	Gh_A12G1676	2e-113
10-337:	Cotton_A_27510	Gh_A12G1677	0
10-338:	Cotton_A_27509	Gh_A12G1678	2e-17
10-339:	Cotton_A_27505	Gh_A12G1679	4e-140
10-340:	Cotton_A_27502	Gh_A12G1683	0
10-341:	Cotton_A_27501	Gh_A12G1684	0
10-342:	Cotton_A_08080	Gh_A12G1685	0
10-343:	Cotton_A_08077	Gh_A12G1686	0
10-344:	Cotton_A_08076	Gh_A12G1688	0
10-345:	Cotton_A_08075	Gh_A12G1689	0
10-346:	Cotton_A_08074	Gh_A12G1690	2e-77
10-347:	Cotton_A_08072	Gh_A12G1692	7e-170
10-348:	Cotton_A_08071	Gh_A12G1693	3e-80
10-349:	Cotton_A_08070	Gh_A12G1694	0
10-350:	Cotton_A_08067	Gh_A12G1695	0
10-351:	Cotton_A_08066	Gh_A12G1696	0
10-352:	Cotton_A_08064	Gh_A12G1697	0
10-353:	Cotton_A_08063	Gh_A12G1698	0
10-354:	Cotton_A_08062	Gh_A12G1700	0
10-355:	Cotton_A_08061	Gh_A12G1702	0
10-356:	Cotton_A_08060	Gh_A12G1703	0
10-357:	Cotton_A_08059	Gh_A12G1704	2e-40
10-358:	Cotton_A_08058	Gh_A12G1705	0
10-359:	Cotton_A_08057	Gh_A12G1706	0
10-360:	Cotton_A_08056	Gh_A12G1707	0
10-361:	Cotton_A_08055	Gh_A12G1708	0
10-362:	Cotton_A_08053	Gh_A12G1709	5e-56
10-363:	Cotton_A_08051	Gh_A12G1710	0
10-364:	Cotton_A_08050	Gh_A12G1711	0
10-365:	Cotton_A_08049	Gh_A12G1712	0
10-366:	Cotton_A_08048	Gh_A12G1713	0
10-367:	Cotton_A_08047	Gh_A12G1714	0
10-368:	Cotton_A_08046	Gh_A12G1715	6e-120
10-369:	Cotton_A_08045	Gh_A12G1716	0
10-370:	Cotton_A_08044	Gh_A12G1718	0
10-371:	Cotton_A_08043	Gh_A12G1719	8e-173
10-372:	Cotton_A_08042	Gh_A12G1720	0
10-373:	Cotton_A_08041	Gh_A12G1721	4e-31
10-374:	Cotton_A_08040	Gh_A12G1722	2e-101
10-375:	Cotton_A_08038	Gh_A12G1724	6e-66
10-376:	Cotton_A_08037	Gh_A12G1725	1e-175
10-377:	Cotton_A_08036	Gh_A12G1726	0
10-378:	Cotton_A_08035	Gh_A12G1727	1e-114
10-379:	Cotton_A_08034	Gh_A12G1728	1e-83
10-380:	Cotton_A_08033	Gh_A12G1729	2e-122
10-381:	Cotton_A_08031	Gh_A12G1730	5e-80
10-382:	Cotton_A_08030	Gh_A12G1731	4e-110
10-383:	Cotton_A_08029	Gh_A12G1732	0
10-384:	Cotton_A_08028	Gh_A12G1733	0
10-385:	Cotton_A_08027	Gh_A12G1734	0
10-386:	Cotton_A_08026	Gh_A12G1735	1e-149
10-387:	Cotton_A_08025	Gh_A12G1736	0
10-388:	Cotton_A_08021	Gh_A12G1738	2e-60
10-389:	Cotton_A_08017	Gh_A12G1743	0
10-390:	Cotton_A_08016	Gh_A12G1744	7e-106
10-391:	Cotton_A_08014	Gh_A12G1745	1e-84
10-392:	Cotton_A_08012	Gh_A12G1747	5e-135
10-393:	Cotton_A_08009	Gh_A12G1748	0
10-394:	Cotton_A_08008	Gh_A12G1749	1e-43
10-395:	Cotton_A_08007	Gh_A12G1750	2e-142
10-396:	Cotton_A_08006	Gh_A12G1751	2e-141
10-397:	Cotton_A_08005	Gh_A12G1752	0
10-398:	Cotton_A_08004	Gh_A12G1753	0
10-399:	Cotton_A_08003	Gh_A12G1754	0
10-400:	Cotton_A_08002	Gh_A12G1755	0
10-401:	Cotton_A_08001	Gh_A12G1756	0
10-402:	Cotton_A_08000	Gh_A12G1757	1e-48
10-403:	Cotton_A_07993	Gh_A12G1759	0
10-404:	Cotton_A_07992	Gh_A12G1760	0
10-405:	Cotton_A_07991	Gh_A12G1761	4e-108
10-406:	Cotton_A_07990	Gh_A12G1762	3e-83
10-407:	Cotton_A_07989	Gh_A12G1763	0
10-408:	Cotton_A_07986	Gh_A12G1764	8e-108
10-409:	Cotton_A_07985	Gh_A12G1765	8e-157
10-410:	Cotton_A_07984	Gh_A12G1766	0
10-411:	Cotton_A_07982	Gh_A12G1767	0
10-412:	Cotton_A_07981	Gh_A12G1768	0
10-413:	Cotton_A_07980	Gh_A12G1769	0
10-414:	Cotton_A_07978	Gh_A12G1770	0
10-415:	Cotton_A_07977	Gh_A12G1771	0
10-416:	Cotton_A_07976	Gh_A12G1772	5e-119
10-417:	Cotton_A_07975	Gh_A12G1773	0
10-418:	Cotton_A_07974	Gh_A12G1774	0
10-419:	Cotton_A_37293	Gh_A12G1775	8e-34
10-420:	Cotton_A_13630	Gh_A12G1776	8e-152
10-421:	Cotton_A_13629	Gh_A12G1777	0
10-422:	Cotton_A_13628	Gh_A12G1778	8e-151
10-423:	Cotton_A_13627	Gh_A12G1779	1e-123
10-424:	Cotton_A_13626	Gh_A12G1780	5e-76
10-425:	Cotton_A_13625	Gh_A12G1781	7e-129
10-426:	Cotton_A_13624	Gh_A12G1782	2e-155
10-427:	Cotton_A_13622	Gh_A12G1783	0
10-428:	Cotton_A_13621	Gh_A12G1784	7e-178
10-429:	Cotton_A_13620	Gh_A12G1785	0
10-430:	Cotton_A_13619	Gh_A12G1786	0
10-431:	Cotton_A_13618	Gh_A12G1787	3e-114
10-432:	Cotton_A_13616	Gh_A12G1789	4e-37
10-433:	Cotton_A_13614	Gh_A12G1790	0
10-434:	Cotton_A_13613	Gh_A12G1791	0
10-435:	Cotton_A_13612	Gh_A12G1792	0
10-436:	Cotton_A_13610	Gh_A12G1793	0
10-437:	Cotton_A_13609	Gh_A12G1794	1e-106
10-438:	Cotton_A_13608	Gh_A12G1795	0
10-439:	Cotton_A_13604	Gh_A12G1796	0
10-440:	Cotton_A_13603	Gh_A12G1797	0
10-441:	Cotton_A_13602	Gh_A12G1798	0
10-442:	Cotton_A_13601	Gh_A12G1799	0
10-443:	Cotton_A_13600	Gh_A12G1800	1e-170
10-444:	Cotton_A_13599	Gh_A12G1801	0
10-445:	Cotton_A_13598	Gh_A12G1802	9e-135
10-446:	Cotton_A_13597	Gh_A12G1803	0
10-447:	Cotton_A_13596	Gh_A12G1804	5e-38
10-448:	Cotton_A_13595	Gh_A12G1805	0
10-449:	Cotton_A_13594	Gh_A12G1806	2e-119
10-450:	Cotton_A_13592	Gh_A12G1807	0
10-451:	Cotton_A_13591	Gh_A12G1808	0
10-452:	Cotton_A_13590	Gh_A12G1809	0
10-453:	Cotton_A_13589	Gh_A12G1810	1e-159
10-454:	Cotton_A_13588	Gh_A12G1811	0
10-455:	Cotton_A_13587	Gh_A12G1812	8e-155
10-456:	Cotton_A_13586	Gh_A12G1813	0
10-457:	Cotton_A_13585	Gh_A12G1814	6e-44
10-458:	Cotton_A_13584	Gh_A12G1815	0
10-459:	Cotton_A_13583	Gh_A12G1816	0
10-460:	Cotton_A_13582	Gh_A12G1817	0
10-461:	Cotton_A_13581	Gh_A12G1818	0
10-462:	Cotton_A_13580	Gh_A12G1819	0
10-463:	Cotton_A_13579	Gh_A12G1820	0
10-464:	Cotton_A_13578	Gh_A12G1821	0
10-465:	Cotton_A_13577	Gh_A12G1822	0
10-466:	Cotton_A_13576	Gh_A12G1823	0
10-467:	Cotton_A_13575	Gh_A12G1824	0
10-468:	Cotton_A_13574	Gh_A12G1825	0
10-469:	Cotton_A_13573	Gh_A12G1826	5e-145
10-470:	Cotton_A_13572	Gh_A12G1827	2e-153
10-471:	Cotton_A_13571	Gh_A12G1828	0
10-472:	Cotton_A_13570	Gh_A12G1829	7e-120
10-473:	Cotton_A_13569	Gh_A12G1830	0
10-474:	Cotton_A_13568	Gh_A12G1831	0
10-475:	Cotton_A_13567	Gh_A12G1832	0
10-476:	Cotton_A_13564	Gh_A12G1834	9e-09
10-477:	Cotton_A_13563	Gh_A12G1835	0
10-478:	Cotton_A_13561	Gh_A12G1836	0
10-479:	Cotton_A_07973	Gh_A12G1837	0
10-480:	Cotton_A_07971	Gh_A12G1838	0
10-481:	Cotton_A_07970	Gh_A12G1839	0
10-482:	Cotton_A_07969	Gh_A12G1840	0
10-483:	Cotton_A_07968	Gh_A12G1841	0
10-484:	Cotton_A_07967	Gh_A12G1843	1e-180
10-485:	Cotton_A_07966	Gh_A12G1844	0
10-486:	Cotton_A_07965	Gh_A12G1846	0
10-487:	Cotton_A_07964	Gh_A12G1847	0
10-488:	Cotton_A_07963	Gh_A12G1848	0
10-489:	Cotton_A_07962	Gh_A12G1849	2e-118
10-490:	Cotton_A_07961	Gh_A12G1850	6e-146
10-491:	Cotton_A_07958	Gh_A12G1851	3e-176
10-492:	Cotton_A_07957	Gh_A12G1852	4e-160
10-493:	Cotton_A_07956	Gh_A12G1853	0
10-494:	Cotton_A_07955	Gh_A12G1854	0
10-495:	Cotton_A_07954	Gh_A12G1855	0
10-496:	Cotton_A_07952	Gh_A12G1856	0
10-497:	Cotton_A_07951	Gh_A12G1857	0
10-498:	Cotton_A_07950	Gh_A12G1858	7e-134
10-499:	Cotton_A_07949	Gh_A12G1859	0
10-500:	Cotton_A_07948	Gh_A12G1860	0
10-501:	Cotton_A_07947	Gh_A12G1862	0
10-502:	Cotton_A_07946	Gh_A12G1863	5e-115
10-503:	Cotton_A_07944	Gh_A12G1865	0
10-504:	Cotton_A_07943	Gh_A12G1866	0
10-505:	Cotton_A_07942	Gh_A12G1867	0
10-506:	Cotton_A_07941	Gh_A12G1868	0
10-507:	Cotton_A_07940	Gh_A12G1869	0
10-508:	Cotton_A_07939	Gh_A12G1870	0
10-509:	Cotton_A_07938	Gh_A12G1871	0
10-510:	Cotton_A_07937	Gh_A12G1872	0
10-511:	Cotton_A_07936	Gh_A12G1873	0
10-512:	Cotton_A_07935	Gh_A12G1874	0
10-513:	Cotton_A_07934	Gh_A12G1875	0
10-514:	Cotton_A_07933	Gh_A12G1876	4e-84
10-515:	Cotton_A_07932	Gh_A12G1877	0
10-516:	Cotton_A_07928	Gh_A12G1878	0
10-517:	Cotton_A_07926	Gh_A12G1879	9e-167
10-518:	Cotton_A_07925	Gh_A12G1880	2e-162
10-519:	Cotton_A_07924	Gh_A12G1881	0
10-520:	Cotton_A_07923	Gh_A12G1882	6e-50
10-521:	Cotton_A_07922	Gh_A12G1883	0
10-522:	Cotton_A_07921	Gh_A12G1884	0
10-523:	Cotton_A_07920	Gh_A12G1885	0
10-524:	Cotton_A_07918	Gh_A12G1886	0
10-525:	Cotton_A_07917	Gh_A12G1887	0
10-526:	Cotton_A_07915	Gh_A12G1888	0
10-527:	Cotton_A_07914	Gh_A12G1889	0
10-528:	Cotton_A_07911	Gh_A12G1891	0
10-529:	Cotton_A_07910	Gh_A12G1892	3e-153
10-530:	Cotton_A_07907	Gh_A12G1894	5e-84
10-531:	Cotton_A_07906	Gh_A12G1895	4e-158
10-532:	Cotton_A_07905	Gh_A12G1896	0
10-533:	Cotton_A_07904	Gh_A12G1897	0
10-534:	Cotton_A_07903	Gh_A12G1898	5e-109
10-535:	Cotton_A_07902	Gh_A12G1899	2e-136
10-536:	Cotton_A_07901	Gh_A12G1900	6e-87
10-537:	Cotton_A_07899	Gh_A12G1903	2e-124
10-538:	Cotton_A_07898	Gh_A12G1904	2e-37
10-539:	Cotton_A_07897	Gh_A12G1905	0
10-540:	Cotton_A_07896	Gh_A12G1906	0
10-541:	Cotton_A_07895	Gh_A12G1907	0
10-542:	Cotton_A_07894	Gh_A12G1908	0
10-543:	Cotton_A_07893	Gh_A12G1909	0
10-544:	Cotton_A_07892	Gh_A12G1910	0
10-545:	Cotton_A_07891	Gh_A12G1911	1e-162
10-546:	Cotton_A_07890	Gh_A12G1912	0
10-547:	Cotton_A_07889	Gh_A12G1913	0
10-548:	Cotton_A_07879	Gh_A12G1915	0
10-549:	Cotton_A_07878	Gh_A12G1916	0
10-550:	Cotton_A_07877	Gh_A12G1917	0
10-551:	Cotton_A_07876	Gh_A12G1918	0
10-552:	Cotton_A_07875	Gh_A12G1919	0
10-553:	Cotton_A_07874	Gh_A12G1920	1e-50
10-554:	Cotton_A_07873	Gh_A12G1921	4e-74
10-555:	Cotton_A_07872	Gh_A12G1922	0
10-556:	Cotton_A_07871	Gh_A12G1923	1e-166
10-557:	Cotton_A_07870	Gh_A12G1924	0
10-558:	Cotton_A_07869	Gh_A12G1925	0
10-559:	Cotton_A_07188	Gh_A12G1926	0
10-560:	Cotton_A_07187	Gh_A12G1927	5e-148
10-561:	Cotton_A_07186	Gh_A12G1928	0
10-562:	Cotton_A_07185	Gh_A12G1929	2e-93
10-563:	Cotton_A_07184	Gh_A12G1931	0
10-564:	Cotton_A_07183	Gh_A12G1932	0
10-565:	Cotton_A_07182	Gh_A12G1933	2e-62
10-566:	Cotton_A_07181	Gh_A12G1934	0
10-567:	Cotton_A_07180	Gh_A12G1935	6e-74
10-568:	Cotton_A_07179	Gh_A12G1936	0
10-569:	Cotton_A_07178	Gh_A12G1937	0
10-570:	Cotton_A_07177	Gh_A12G1938	0
10-571:	Cotton_A_07175	Gh_A12G1939	0
10-572:	Cotton_A_07173	Gh_A12G1940	2e-158
10-573:	Cotton_A_07172	Gh_A12G1941	6e-143
10-574:	Cotton_A_07171	Gh_A12G1943	8e-171
10-575:	Cotton_A_07169	Gh_A12G1944	0
10-576:	Cotton_A_07168	Gh_A12G1945	0
10-577:	Cotton_A_07167	Gh_A12G1946	6e-83
10-578:	Cotton_A_07166	Gh_A12G1947	6e-149
10-579:	Cotton_A_07165	Gh_A12G1948	0
10-580:	Cotton_A_07164	Gh_A12G1949	0
10-581:	Cotton_A_07163	Gh_A12G1950	0
10-582:	Cotton_A_07162	Gh_A12G1951	0
10-583:	Cotton_A_07161	Gh_A12G1952	4e-175
10-584:	Cotton_A_07160	Gh_A12G1953	2e-150
10-585:	Cotton_A_07159	Gh_A12G1954	0
10-586:	Cotton_A_07156	Gh_A12G1956	0
10-587:	Cotton_A_07155	Gh_A12G1957	1e-161
10-588:	Cotton_A_07154	Gh_A12G1958	0
10-589:	Cotton_A_07153	Gh_A12G1959	0
10-590:	Cotton_A_07152	Gh_A12G1960	0
10-591:	Cotton_A_07151	Gh_A12G1961	4e-140
10-592:	Cotton_A_07150	Gh_A12G1962	0
10-593:	Cotton_A_07149	Gh_A12G1963	0
10-594:	Cotton_A_07148	Gh_A12G1964	0
10-595:	Cotton_A_07147	Gh_A12G1965	0
10-596:	Cotton_A_07146	Gh_A12G1966	0
10-597:	Cotton_A_07145	Gh_A12G1967	0
10-598:	Cotton_A_07144	Gh_A12G1968	3e-115
10-599:	Cotton_A_07143	Gh_A12G1969	0
10-600:	Cotton_A_07142	Gh_A12G1970	0
10-601:	Cotton_A_07141	Gh_A12G1972	0
10-602:	Cotton_A_07140	Gh_A12G1973	0
10-603:	Cotton_A_07139	Gh_A12G1974	0
10-604:	Cotton_A_07138	Gh_A12G1975	4e-93
10-605:	Cotton_A_07136	Gh_A12G1977	0
10-606:	Cotton_A_07135	Gh_A12G1978	0
10-607:	Cotton_A_07134	Gh_A12G1979	3e-111
10-608:	Cotton_A_07133	Gh_A12G1980	0
10-609:	Cotton_A_07132	Gh_A12G1981	0
10-610:	Cotton_A_07131	Gh_A12G1982	9e-78
10-611:	Cotton_A_07130	Gh_A12G1983	7e-60
10-612:	Cotton_A_07129	Gh_A12G1985	1e-165
10-613:	Cotton_A_07127	Gh_A12G1986	6e-133
10-614:	Cotton_A_07126	Gh_A12G1987	0
10-615:	Cotton_A_07125	Gh_A12G1988	0
10-616:	Cotton_A_07124	Gh_A12G1990	0
10-617:	Cotton_A_07122	Gh_A12G1991	1e-154
10-618:	Cotton_A_07120	Gh_A12G1993	0
10-619:	Cotton_A_07119	Gh_A12G1994	0
10-620:	Cotton_A_07118	Gh_A12G1996	3e-160
10-621:	Cotton_A_07117	Gh_A12G1997	0
10-622:	Cotton_A_07116	Gh_A12G1998	7e-133
10-623:	Cotton_A_07115	Gh_A12G1999	3e-173
10-624:	Cotton_A_07114	Gh_A12G2000	3e-48
10-625:	Cotton_A_07113	Gh_A12G2002	1e-43
10-626:	Cotton_A_07111	Gh_A12G2003	4e-81
10-627:	Cotton_A_07110	Gh_A12G2004	3e-51
10-628:	Cotton_A_07109	Gh_A12G2006	0
10-629:	Cotton_A_07107	Gh_A12G2007	1e-172
10-630:	Cotton_A_07106	Gh_A12G2008	6e-108
10-631:	Cotton_A_07105	Gh_A12G2009	0
10-632:	Cotton_A_07104	Gh_A12G2010	1e-131
10-633:	Cotton_A_07101	Gh_A12G2013	2e-70
10-634:	Cotton_A_07100	Gh_A12G2014	0
10-635:	Cotton_A_07099	Gh_A12G2015	4e-103
10-636:	Cotton_A_07098	Gh_A12G2016	0
10-637:	Cotton_A_07097	Gh_A12G2017	0
10-638:	Cotton_A_07096	Gh_A12G2018	4e-106
10-639:	Cotton_A_07095	Gh_A12G2019	0
10-640:	Cotton_A_07094	Gh_A12G2020	0
10-641:	Cotton_A_07093	Gh_A12G2021	2e-149
10-642:	Cotton_A_07092	Gh_A12G2022	0
10-643:	Cotton_A_07091	Gh_A12G2023	0
10-644:	Cotton_A_07090	Gh_A12G2024	0
10-645:	Cotton_A_07089	Gh_A12G2025	2e-110
10-646:	Cotton_A_07088	Gh_A12G2026	7e-143
10-647:	Cotton_A_07086	Gh_A12G2028	3e-61
10-648:	Cotton_A_07085	Gh_A12G2029	2e-49
10-649:	Cotton_A_07084	Gh_A12G2030	0
10-650:	Cotton_A_07083	Gh_A12G2031	3e-174
10-651:	Cotton_A_07082	Gh_A12G2032	0
10-652:	Cotton_A_07081	Gh_A12G2033	8e-113
10-653:	Cotton_A_07080	Gh_A12G2034	1e-65
10-654:	Cotton_A_07079	Gh_A12G2035	3e-120
10-655:	Cotton_A_07078	Gh_A12G2036	0
10-656:	Cotton_A_07077	Gh_A12G2037	0
10-657:	Cotton_A_07076	Gh_A12G2038	0
10-658:	Cotton_A_07075	Gh_A12G2039	0
10-659:	Cotton_A_07074	Gh_A12G2040	3e-95
10-660:	Cotton_A_07073	Gh_A12G2041	0
10-661:	Cotton_A_14420	Gh_A12G2046	0
10-662:	Cotton_A_14422	Gh_A12G2047	0
10-663:	Cotton_A_14424	Gh_A12G2048	8e-76
10-664:	Cotton_A_14429	Gh_A12G2049	0
10-665:	Cotton_A_14430	Gh_A12G2050	0
10-666:	Cotton_A_14431	Gh_A12G2051	0
10-667:	Cotton_A_14432	Gh_A12G2052	0
10-668:	Cotton_A_14433	Gh_A12G2053	0
10-669:	Cotton_A_14434	Gh_A12G2054	0
10-670:	Cotton_A_14435	Gh_A12G2055	0
10-671:	Cotton_A_14436	Gh_A12G2056	0
10-672:	Cotton_A_14437	Gh_A12G2057	5e-161
10-673:	Cotton_A_14439	Gh_A12G2059	0
10-674:	Cotton_A_14441	Gh_A12G2060	0
10-675:	Cotton_A_14442	Gh_A12G2061	0
10-676:	Cotton_A_14443	Gh_A12G2062	0
10-677:	Cotton_A_14445	Gh_A12G2063	4e-169
10-678:	Cotton_A_14447	Gh_A12G2064	0
10-679:	Cotton_A_14449	Gh_A12G2065	5e-113
10-680:	Cotton_A_14450	Gh_A12G2066	3e-90
10-681:	Cotton_A_14451	Gh_A12G2067	0
10-682:	Cotton_A_14452	Gh_A12G2069	2e-20
10-683:	Cotton_A_14457	Gh_A12G2072	0
10-684:	Cotton_A_14458	Gh_A12G2073	0
10-685:	Cotton_A_14459	Gh_A12G2074	2e-147
10-686:	Cotton_A_14460	Gh_A12G2075	4e-80
10-687:	Cotton_A_14461	Gh_A12G2076	0
10-688:	Cotton_A_14462	Gh_A12G2077	2e-143
10-689:	Cotton_A_14463	Gh_A12G2078	2e-36
10-690:	Cotton_A_14465	Gh_A12G2079	0
10-691:	Cotton_A_14466	Gh_A12G2081	0
10-692:	Cotton_A_14467	Gh_A12G2082	0
10-693:	Cotton_A_14469	Gh_A12G2083	2e-175
10-694:	Cotton_A_14470	Gh_A12G2084	2e-146
10-695:	Cotton_A_14471	Gh_A12G2085	0
10-696:	Cotton_A_14473	Gh_A12G2087	0
10-697:	Cotton_A_30036	Gh_A12G2088	0
10-698:	Cotton_A_30037	Gh_A12G2089	0
10-699:	Cotton_A_30038	Gh_A12G2090	0
10-700:	Cotton_A_30040	Gh_A12G2095	0
10-701:	Cotton_A_30041	Gh_A12G2096	0
10-702:	Cotton_A_30042	Gh_A12G2097	0
10-703:	Cotton_A_30044	Gh_A12G2098	0
10-704:	Cotton_A_30045	Gh_A12G2099	0
10-705:	Cotton_A_30046	Gh_A12G2100	0
10-706:	Cotton_A_30047	Gh_A12G2101	0
10-707:	Cotton_A_30048	Gh_A12G2103	0
10-708:	Cotton_A_30049	Gh_A12G2105	8e-151
10-709:	Cotton_A_30050	Gh_A12G2106	2e-56
10-710:	Cotton_A_30051	Gh_A12G2107	0
10-711:	Cotton_A_30052	Gh_A12G2108	3e-151
10-712:	Cotton_A_30053	Gh_A12G2109	1e-154
10-713:	Cotton_A_30054	Gh_A12G2110	0
10-714:	Cotton_A_30055	Gh_A12G2111	0
10-715:	Cotton_A_32721	Gh_A12G2121	3e-16
10-716:	Cotton_A_32722	Gh_A12G2130	2e-151
## Alignment 1: score=31639.0 e_value=0 N=646 A_A12 & AD_A12 plus
11- 0:	Cotton_A_02053	Gh_A12G0403	7e-86
11- 1:	Cotton_A_02052	Gh_A12G0404	1e-26
11- 2:	Cotton_A_02050	Gh_A12G0406	0
11- 3:	Cotton_A_02048	Gh_A12G0408	0
11- 4:	Cotton_A_02047	Gh_A12G0409	0
11- 5:	Cotton_A_02046	Gh_A12G0410	0
11- 6:	Cotton_A_17728	Gh_A12G0411	0
11- 7:	Cotton_A_17727	Gh_A12G0413	0
11- 8:	Cotton_A_17726	Gh_A12G0414	0
11- 9:	Cotton_A_17725	Gh_A12G0415	0
11- 10:	Cotton_A_17723	Gh_A12G0416	2e-162
11- 11:	Cotton_A_17722	Gh_A12G0417	0
11- 12:	Cotton_A_17721	Gh_A12G0418	0
11- 13:	Cotton_A_17720	Gh_A12G0419	0
11- 14:	Cotton_A_17718	Gh_A12G0420	4e-155
11- 15:	Cotton_A_17717	Gh_A12G0421	0
11- 16:	Cotton_A_17715	Gh_A12G0422	0
11- 17:	Cotton_A_17714	Gh_A12G0423	4e-146
11- 18:	Cotton_A_17708	Gh_A12G0425	0
11- 19:	Cotton_A_17707	Gh_A12G0426	0
11- 20:	Cotton_A_17706	Gh_A12G0427	4e-70
11- 21:	Cotton_A_17705	Gh_A12G0428	1e-40
11- 22:	Cotton_A_17704	Gh_A12G0429	0
11- 23:	Cotton_A_17702	Gh_A12G0430	2e-107
11- 24:	Cotton_A_17701	Gh_A12G0432	1e-45
11- 25:	Cotton_A_17700	Gh_A12G0433	2e-65
11- 26:	Cotton_A_17698	Gh_A12G0434	0
11- 27:	Cotton_A_17697	Gh_A12G0435	2e-27
11- 28:	Cotton_A_17696	Gh_A12G0436	4e-78
11- 29:	Cotton_A_17692	Gh_A12G0437	0
11- 30:	Cotton_A_17691	Gh_A12G0438	0
11- 31:	Cotton_A_17686	Gh_A12G0440	0
11- 32:	Cotton_A_17683	Gh_A12G0443	0
11- 33:	Cotton_A_17682	Gh_A12G0444	0
11- 34:	Cotton_A_17681	Gh_A12G0445	3e-120
11- 35:	Cotton_A_17680	Gh_A12G0447	0
11- 36:	Cotton_A_17679	Gh_A12G0448	9e-106
11- 37:	Cotton_A_17675	Gh_A12G0449	0
11- 38:	Cotton_A_30176	Gh_A12G0453	0
11- 39:	Cotton_A_30177	Gh_A12G0454	0
11- 40:	Cotton_A_30178	Gh_A12G0455	0
11- 41:	Cotton_A_30180	Gh_A12G0457	0
11- 42:	Cotton_A_30181	Gh_A12G0458	0
11- 43:	Cotton_A_30182	Gh_A12G0459	4e-131
11- 44:	Cotton_A_30184	Gh_A12G0461	0
11- 45:	Cotton_A_30185	Gh_A12G0462	0
11- 46:	Cotton_A_30188	Gh_A12G0464	2e-54
11- 47:	Cotton_A_30190	Gh_A12G0467	0
11- 48:	Cotton_A_30191	Gh_A12G0468	0
11- 49:	Cotton_A_30192	Gh_A12G0469	0
11- 50:	Cotton_A_30195	Gh_A12G0470	0
11- 51:	Cotton_A_21312	Gh_A12G0471	3e-69
11- 52:	Cotton_A_21318	Gh_A12G0472	0
11- 53:	Cotton_A_21319	Gh_A12G0473	0
11- 54:	Cotton_A_21320	Gh_A12G0474	0
11- 55:	Cotton_A_21323	Gh_A12G0475	0
11- 56:	Cotton_A_21324	Gh_A12G0476	0
11- 57:	Cotton_A_21326	Gh_A12G0477	0
11- 58:	Cotton_A_21327	Gh_A12G0478	5e-80
11- 59:	Cotton_A_21329	Gh_A12G0479	0
11- 60:	Cotton_A_21330	Gh_A12G0480	0
11- 61:	Cotton_A_21331	Gh_A12G0481	2e-114
11- 62:	Cotton_A_21332	Gh_A12G0482	4e-74
11- 63:	Cotton_A_21333	Gh_A12G0483	0
11- 64:	Cotton_A_21335	Gh_A12G0484	3e-102
11- 65:	Cotton_A_21337	Gh_A12G0485	2e-152
11- 66:	Cotton_A_21338	Gh_A12G0486	0
11- 67:	Cotton_A_21339	Gh_A12G0487	0
11- 68:	Cotton_A_21340	Gh_A12G0488	0
11- 69:	Cotton_A_21341	Gh_A12G0489	8e-164
11- 70:	Cotton_A_21344	Gh_A12G0490	0
11- 71:	Cotton_A_21345	Gh_A12G0491	2e-175
11- 72:	Cotton_A_21346	Gh_A12G0493	0
11- 73:	Cotton_A_21347	Gh_A12G0494	2e-109
11- 74:	Cotton_A_21348	Gh_A12G0495	0
11- 75:	Cotton_A_21353	Gh_A12G0496	0
11- 76:	Cotton_A_30759	Gh_A12G0497	2e-72
11- 77:	Cotton_A_30760	Gh_A12G0498	4e-113
11- 78:	Cotton_A_30762	Gh_A12G0499	0
11- 79:	Cotton_A_30763	Gh_A12G0500	0
11- 80:	Cotton_A_30764	Gh_A12G0501	6e-43
11- 81:	Cotton_A_30767	Gh_A12G0503	6e-47
11- 82:	Cotton_A_11436	Gh_A12G0505	2e-123
11- 83:	Cotton_A_11433	Gh_A12G0506	0
11- 84:	Cotton_A_11434	Gh_A12G0507	2e-27
11- 85:	Cotton_A_11432	Gh_A12G0508	4e-118
11- 86:	Cotton_A_11430	Gh_A12G0509	1e-135
11- 87:	Cotton_A_11428	Gh_A12G0513	0
11- 88:	Cotton_A_11426	Gh_A12G0514	4e-99
11- 89:	Cotton_A_11425	Gh_A12G0515	0
11- 90:	Cotton_A_11422	Gh_A12G0516	0
11- 91:	Cotton_A_11421	Gh_A12G0517	0
11- 92:	Cotton_A_11420	Gh_A12G0518	2e-118
11- 93:	Cotton_A_11417	Gh_A12G0519	9e-120
11- 94:	Cotton_A_11416	Gh_A12G0520	0
11- 95:	Cotton_A_11414	Gh_A12G0521	4e-85
11- 96:	Cotton_A_11413	Gh_A12G0522	0
11- 97:	Cotton_A_11412	Gh_A12G0523	0
11- 98:	Cotton_A_11411	Gh_A12G0524	0
11- 99:	Cotton_A_11410	Gh_A12G0525	8e-140
11-100:	Cotton_A_11407	Gh_A12G0527	0
11-101:	Cotton_A_11402	Gh_A12G0529	2e-72
11-102:	Cotton_A_11401	Gh_A12G0530	0
11-103:	Cotton_A_11400	Gh_A12G0531	0
11-104:	Cotton_A_11399	Gh_A12G0532	3e-103
11-105:	Cotton_A_11398	Gh_A12G0533	0
11-106:	Cotton_A_11397	Gh_A12G0534	0
11-107:	Cotton_A_11394	Gh_A12G0535	0
11-108:	Cotton_A_11393	Gh_A12G0536	0
11-109:	Cotton_A_11392	Gh_A12G0537	2e-72
11-110:	Cotton_A_11391	Gh_A12G0538	2e-119
11-111:	Cotton_A_11390	Gh_A12G0539	0
11-112:	Cotton_A_11389	Gh_A12G0540	0
11-113:	Cotton_A_11388	Gh_A12G0541	9e-114
11-114:	Cotton_A_11387	Gh_A12G0542	5e-169
11-115:	Cotton_A_11386	Gh_A12G0543	0
11-116:	Cotton_A_11385	Gh_A12G0544	1e-152
11-117:	Cotton_A_11383	Gh_A12G0545	0
11-118:	Cotton_A_11380	Gh_A12G0546	0
11-119:	Cotton_A_11377	Gh_A12G0547	0
11-120:	Cotton_A_11376	Gh_A12G0548	0
11-121:	Cotton_A_11375	Gh_A12G0549	0
11-122:	Cotton_A_11371	Gh_A12G0551	2e-170
11-123:	Cotton_A_11370	Gh_A12G0552	0
11-124:	Cotton_A_11369	Gh_A12G0554	0
11-125:	Cotton_A_11368	Gh_A12G0555	0
11-126:	Cotton_A_11367	Gh_A12G0556	1e-65
11-127:	Cotton_A_11365	Gh_A12G0557	7e-116
11-128:	Cotton_A_11364	Gh_A12G0558	4e-35
11-129:	Cotton_A_11363	Gh_A12G0559	0
11-130:	Cotton_A_11362	Gh_A12G0560	2e-133
11-131:	Cotton_A_11361	Gh_A12G0561	6e-126
11-132:	Cotton_A_11360	Gh_A12G0562	0
11-133:	Cotton_A_11359	Gh_A12G0563	0
11-134:	Cotton_A_11358	Gh_A12G0564	0
11-135:	Cotton_A_11357	Gh_A12G0565	1e-175
11-136:	Cotton_A_11356	Gh_A12G0566	6e-11
11-137:	Cotton_A_11355	Gh_A12G0567	0
11-138:	Cotton_A_28384	Gh_A12G0570	6e-168
11-139:	Cotton_A_28385	Gh_A12G0571	0
11-140:	Cotton_A_28386	Gh_A12G0572	1e-105
11-141:	Cotton_A_28387	Gh_A12G0573	0
11-142:	Cotton_A_28388	Gh_A12G0574	2e-107
11-143:	Cotton_A_28389	Gh_A12G0575	0
11-144:	Cotton_A_28391	Gh_A12G0577	0
11-145:	Cotton_A_28392	Gh_A12G0578	1e-132
11-146:	Cotton_A_28393	Gh_A12G0579	1e-171
11-147:	Cotton_A_28394	Gh_A12G0580	0
11-148:	Cotton_A_28398	Gh_A12G0581	0
11-149:	Cotton_A_28399	Gh_A12G0582	6e-60
11-150:	Cotton_A_28401	Gh_A12G0583	0
11-151:	Cotton_A_35130	Gh_A12G0586	5e-152
11-152:	Cotton_A_35128	Gh_A12G0587	0
11-153:	Cotton_A_35127	Gh_A12G0588	0
11-154:	Cotton_A_35126	Gh_A12G0589	3e-84
11-155:	Cotton_A_37572	Gh_A12G0590	2e-151
11-156:	Cotton_A_37573	Gh_A12G0591	0
11-157:	Cotton_A_37574	Gh_A12G0592	0
11-158:	Cotton_A_37575	Gh_A12G0593	3e-136
11-159:	Cotton_A_14780	Gh_A12G0595	0
11-160:	Cotton_A_14779	Gh_A12G0596	0
11-161:	Cotton_A_14778	Gh_A12G0597	0
11-162:	Cotton_A_14777	Gh_A12G0598	8e-144
11-163:	Cotton_A_14775	Gh_A12G0599	3e-52
11-164:	Cotton_A_14774	Gh_A12G0600	1e-95
11-165:	Cotton_A_14771	Gh_A12G0601	0
11-166:	Cotton_A_14770	Gh_A12G0602	0
11-167:	Cotton_A_14768	Gh_A12G0603	0
11-168:	Cotton_A_14767	Gh_A12G0604	1e-142
11-169:	Cotton_A_29102	Gh_A12G0606	0
11-170:	Cotton_A_29101	Gh_A12G0607	0
11-171:	Cotton_A_29100	Gh_A12G0608	0
11-172:	Cotton_A_29099	Gh_A12G0609	9e-102
11-173:	Cotton_A_29097	Gh_A12G0610	0
11-174:	Cotton_A_29096	Gh_A12G0611	0
11-175:	Cotton_A_24841	Gh_A12G0614	4e-129
11-176:	Cotton_A_24842	Gh_A12G0615	0
11-177:	Cotton_A_24843	Gh_A12G0616	2e-142
11-178:	Cotton_A_24845	Gh_A12G0617	0
11-179:	Cotton_A_24846	Gh_A12G0618	0
11-180:	Cotton_A_24847	Gh_A12G0619	7e-110
11-181:	Cotton_A_24848	Gh_A12G0620	0
11-182:	Cotton_A_24849	Gh_A12G0622	0
11-183:	Cotton_A_24851	Gh_A12G0623	0
11-184:	Cotton_A_34090	Gh_A12G0624	0
11-185:	Cotton_A_34091	Gh_A12G0625	0
11-186:	Cotton_A_34092	Gh_A12G0626	6e-70
11-187:	Cotton_A_34094	Gh_A12G0627	0
11-188:	Cotton_A_34096	Gh_A12G0631	0
11-189:	Cotton_A_34098	Gh_A12G0632	3e-102
11-190:	Cotton_A_37647	Gh_A12G0633	0
11-191:	Cotton_A_37646	Gh_A12G0634	0
11-192:	Cotton_A_37645	Gh_A12G0635	0
11-193:	Cotton_A_37644	Gh_A12G0636	4e-125
11-194:	Cotton_A_30799	Gh_A12G0637	2e-151
11-195:	Cotton_A_30798	Gh_A12G0638	3e-176
11-196:	Cotton_A_30797	Gh_A12G0639	0
11-197:	Cotton_A_30794	Gh_A12G0646	0
11-198:	Cotton_A_37028	Gh_A12G0649	0
11-199:	Cotton_A_37029	Gh_A12G0650	4e-54
11-200:	Cotton_A_35794	Gh_A12G0652	1e-70
11-201:	Cotton_A_35795	Gh_A12G0653	0
11-202:	Cotton_A_37849	Gh_A12G0654	6e-73
11-203:	Cotton_A_31077	Gh_A12G0657	0
11-204:	Cotton_A_31078	Gh_A12G0658	2e-31
11-205:	Cotton_A_31081	Gh_A12G0660	8e-71
11-206:	Cotton_A_31082	Gh_A12G0663	0
11-207:	Cotton_A_31083	Gh_A12G0664	2e-105
11-208:	Cotton_A_31084	Gh_A12G0665	0
11-209:	Cotton_A_31085	Gh_A12G0666	2e-165
11-210:	Cotton_A_31086	Gh_A12G0667	0
11-211:	Cotton_A_31089	Gh_A12G0668	5e-68
11-212:	Cotton_A_31091	Gh_A12G0670	0
11-213:	Cotton_A_31092	Gh_A12G0672	9e-44
11-214:	Cotton_A_40350	Gh_A12G0673	4e-87
11-215:	Cotton_A_36300	Gh_A12G0676	0
11-216:	Cotton_A_36298	Gh_A12G0677	0
11-217:	Cotton_A_36297	Gh_A12G0678	1e-35
11-218:	Cotton_A_37104	Gh_A12G0680	9e-46
11-219:	Cotton_A_37105	Gh_A12G0681	0
11-220:	Cotton_A_37107	Gh_A12G0683	7e-130
11-221:	Cotton_A_37109	Gh_A12G0684	3e-46
11-222:	Cotton_A_39489	Gh_A12G0685	0
11-223:	Cotton_A_34339	Gh_A12G0686	2e-111
11-224:	Cotton_A_34338	Gh_A12G0687	0
11-225:	Cotton_A_34337	Gh_A12G0688	0
11-226:	Cotton_A_34334	Gh_A12G0689	0
11-227:	Cotton_A_34332	Gh_A12G0691	8e-47
11-228:	Cotton_A_34331	Gh_A12G0692	1e-174
11-229:	Cotton_A_34330	Gh_A12G0693	0
11-230:	Cotton_A_38804	Gh_A12G0694	0
11-231:	Cotton_A_38803	Gh_A12G0695	9e-129
11-232:	Cotton_A_38801	Gh_A12G0696	9e-173
11-233:	Cotton_A_41205	Gh_A12G0702	0
11-234:	Cotton_A_34435	Gh_A12G0707	0
11-235:	Cotton_A_37450	Gh_A12G0713	0
11-236:	Cotton_A_37447	Gh_A12G0714	4e-78
11-237:	Cotton_A_37446	Gh_A12G0715	0
11-238:	Cotton_A_32586	Gh_A12G0717	4e-34
11-239:	Cotton_A_32585	Gh_A12G0718	3e-111
11-240:	Cotton_A_32579	Gh_A12G0720	6e-81
11-241:	Cotton_A_32578	Gh_A12G0721	0
11-242:	Cotton_A_32577	Gh_A12G0722	4e-159
11-243:	Cotton_A_32576	Gh_A12G0723	0
11-244:	Cotton_A_32575	Gh_A12G0724	0
11-245:	Cotton_A_37015	Gh_A12G0725	0
11-246:	Cotton_A_37018	Gh_A12G0726	6e-171
11-247:	Cotton_A_39961	Gh_A12G0732	0
11-248:	Cotton_A_37582	Gh_A12G0736	0
11-249:	Cotton_A_38766	Gh_A12G0738	0
11-250:	Cotton_A_38767	Gh_A12G0739	0
11-251:	Cotton_A_38637	Gh_A12G0746	0
11-252:	Cotton_A_38638	Gh_A12G0747	0
11-253:	Cotton_A_36962	Gh_A12G0749	2e-62
11-254:	Cotton_A_36964	Gh_A12G0750	0
11-255:	Cotton_A_40464	Gh_A12G0752	0
11-256:	Cotton_A_40921	Gh_A12G0769	0
11-257:	Cotton_A_39305	Gh_A12G0774	3e-161
11-258:	Cotton_A_37831	Gh_A12G0775	6e-149
11-259:	Cotton_A_37829	Gh_A12G0776	0
11-260:	Cotton_A_39916	Gh_A12G0778	0
11-261:	Cotton_A_39915	Gh_A12G0779	0
11-262:	Cotton_A_38717	Gh_A12G0780	1e-34
11-263:	Cotton_A_38718	Gh_A12G0781	0
11-264:	Cotton_A_31169	Gh_A12G0782	0
11-265:	Cotton_A_31168	Gh_A12G0784	0
11-266:	Cotton_A_31167	Gh_A12G0785	0
11-267:	Cotton_A_40586	Gh_A12G0787	0
11-268:	Cotton_A_41109	Gh_A12G0789	0
11-269:	Cotton_A_35294	Gh_A12G0790	0
11-270:	Cotton_A_35295	Gh_A12G0791	0
11-271:	Cotton_A_35297	Gh_A12G0792	0
11-272:	Cotton_A_35300	Gh_A12G0793	0
11-273:	Cotton_A_35301	Gh_A12G0794	1e-160
11-274:	Cotton_A_35302	Gh_A12G0795	0
11-275:	Cotton_A_35257	Gh_A12G0797	0
11-276:	Cotton_A_35255	Gh_A12G0798	6e-100
11-277:	Cotton_A_35254	Gh_A12G0799	0
11-278:	Cotton_A_35253	Gh_A12G0801	1e-159
11-279:	Cotton_A_35251	Gh_A12G0802	0
11-280:	Cotton_A_35250	Gh_A12G0803	0
11-281:	Cotton_A_35249	Gh_A12G0804	0
11-282:	Cotton_A_37133	Gh_A12G0805	0
11-283:	Cotton_A_37132	Gh_A12G0806	0
11-284:	Cotton_A_37130	Gh_A12G0808	0
11-285:	Cotton_A_35438	Gh_A12G0811	0
11-286:	Cotton_A_35442	Gh_A12G0812	0
11-287:	Cotton_A_35443	Gh_A12G0813	0
11-288:	Cotton_A_37361	Gh_A12G0828	0
11-289:	Cotton_A_37358	Gh_A12G0829	0
11-290:	Cotton_A_37357	Gh_A12G0830	0
11-291:	Cotton_A_37356	Gh_A12G0831	0
11-292:	Cotton_A_37909	Gh_A12G0832	2e-133
11-293:	Cotton_A_37912	Gh_A12G0834	6e-43
11-294:	Cotton_A_37913	Gh_A12G0835	5e-163
11-295:	Cotton_A_15957	Gh_A12G0836	0
11-296:	Cotton_A_15955	Gh_A12G0837	0
11-297:	Cotton_A_40100	Gh_A12G0838	0
11-298:	Cotton_A_40099	Gh_A12G0839	0
11-299:	Cotton_A_39015	Gh_A12G0841	4e-112
11-300:	Cotton_A_39014	Gh_A12G0842	0
11-301:	Cotton_A_37517	Gh_A12G0848	0
11-302:	Cotton_A_39406	Gh_A12G0850	9e-168
11-303:	Cotton_A_29563	Gh_A12G0851	1e-131
11-304:	Cotton_A_29566	Gh_A12G0852	9e-167
11-305:	Cotton_A_29567	Gh_A12G0853	2e-41
11-306:	Cotton_A_29569	Gh_A12G0854	0
11-307:	Cotton_A_29571	Gh_A12G0856	1e-80
11-308:	Cotton_A_29573	Gh_A12G0857	1e-145
11-309:	Cotton_A_29574	Gh_A12G0858	4e-131
11-310:	Cotton_A_29575	Gh_A12G0859	6e-64
11-311:	Cotton_A_29577	Gh_A12G0861	3e-147
11-312:	Cotton_A_31202	Gh_A12G0862	2e-163
11-313:	Cotton_A_31203	Gh_A12G0863	0
11-314:	Cotton_A_31204	Gh_A12G0864	0
11-315:	Cotton_A_31205	Gh_A12G0865	8e-67
11-316:	Cotton_A_31206	Gh_A12G0866	0
11-317:	Cotton_A_06357	Gh_A12G0868	0
11-318:	Cotton_A_06356	Gh_A12G0869	0
11-319:	Cotton_A_06355	Gh_A12G0870	4e-156
11-320:	Cotton_A_06354	Gh_A12G0871	2e-179
11-321:	Cotton_A_06353	Gh_A12G0872	7e-99
11-322:	Cotton_A_06351	Gh_A12G0873	0
11-323:	Cotton_A_06350	Gh_A12G0874	0
11-324:	Cotton_A_06349	Gh_A12G0875	4e-83
11-325:	Cotton_A_06345	Gh_A12G0878	8e-156
11-326:	Cotton_A_06344	Gh_A12G0879	9e-62
11-327:	Cotton_A_06343	Gh_A12G0880	0
11-328:	Cotton_A_06341	Gh_A12G0882	0
11-329:	Cotton_A_06339	Gh_A12G0883	0
11-330:	Cotton_A_27704	Gh_A12G0884	3e-38
11-331:	Cotton_A_27705	Gh_A12G0885	8e-107
11-332:	Cotton_A_27706	Gh_A12G0886	0
11-333:	Cotton_A_27707	Gh_A12G0887	1e-134
11-334:	Cotton_A_27708	Gh_A12G0888	9e-141
11-335:	Cotton_A_27709	Gh_A12G0889	7e-120
11-336:	Cotton_A_27713	Gh_A12G0893	0
11-337:	Cotton_A_27715	Gh_A12G0895	0
11-338:	Cotton_A_27716	Gh_A12G0896	6e-174
11-339:	Cotton_A_27717	Gh_A12G0897	0
11-340:	Cotton_A_27719	Gh_A12G0898	0
11-341:	Cotton_A_27721	Gh_A12G0899	1e-149
11-342:	Cotton_A_27722	Gh_A12G0900	0
11-343:	Cotton_A_27723	Gh_A12G0901	9e-142
11-344:	Cotton_A_27724	Gh_A12G0902	0
11-345:	Cotton_A_27725	Gh_A12G0903	0
11-346:	Cotton_A_27726	Gh_A12G0904	0
11-347:	Cotton_A_32181	Gh_A12G0907	0
11-348:	Cotton_A_32183	Gh_A12G0908	0
11-349:	Cotton_A_32185	Gh_A12G0909	4e-135
11-350:	Cotton_A_32186	Gh_A12G0910	2e-145
11-351:	Cotton_A_32188	Gh_A12G0911	0
11-352:	Cotton_A_32189	Gh_A12G0912	0
11-353:	Cotton_A_32190	Gh_A12G0913	7e-62
11-354:	Cotton_A_32191	Gh_A12G0915	0
11-355:	Cotton_A_32192	Gh_A12G0916	5e-67
11-356:	Cotton_A_32193	Gh_A12G0917	2e-116
11-357:	Cotton_A_32194	Gh_A12G0918	4e-117
11-358:	Cotton_A_03354	Gh_A12G0920	0
11-359:	Cotton_A_03355	Gh_A12G0921	0
11-360:	Cotton_A_03356	Gh_A12G0922	0
11-361:	Cotton_A_03358	Gh_A12G0923	0
11-362:	Cotton_A_03360	Gh_A12G0924	9e-159
11-363:	Cotton_A_03363	Gh_A12G0926	2e-148
11-364:	Cotton_A_03366	Gh_A12G0928	0
11-365:	Cotton_A_03367	Gh_A12G0930	2e-119
11-366:	Cotton_A_03369	Gh_A12G0932	0
11-367:	Cotton_A_03370	Gh_A12G0933	0
11-368:	Cotton_A_03371	Gh_A12G0934	0
11-369:	Cotton_A_03372	Gh_A12G0935	0
11-370:	Cotton_A_03373	Gh_A12G0936	2e-106
11-371:	Cotton_A_03374	Gh_A12G0938	0
11-372:	Cotton_A_03375	Gh_A12G0939	0
11-373:	Cotton_A_03378	Gh_A12G0942	0
11-374:	Cotton_A_03380	Gh_A12G0943	0
11-375:	Cotton_A_03381	Gh_A12G0944	0
11-376:	Cotton_A_03382	Gh_A12G0945	0
11-377:	Cotton_A_03383	Gh_A12G0946	0
11-378:	Cotton_A_03385	Gh_A12G0947	1e-61
11-379:	Cotton_A_03388	Gh_A12G0948	0
11-380:	Cotton_A_03389	Gh_A12G0950	3e-139
11-381:	Cotton_A_03390	Gh_A12G0951	2e-61
11-382:	Cotton_A_03391	Gh_A12G0952	0
11-383:	Cotton_A_31995	Gh_A12G0953	8e-166
11-384:	Cotton_A_31996	Gh_A12G0954	8e-107
11-385:	Cotton_A_20920	Gh_A12G0956	0
11-386:	Cotton_A_20922	Gh_A12G0958	0
11-387:	Cotton_A_20923	Gh_A12G0959	0
11-388:	Cotton_A_20924	Gh_A12G0960	1e-48
11-389:	Cotton_A_20925	Gh_A12G0961	6e-74
11-390:	Cotton_A_20926	Gh_A12G0962	0
11-391:	Cotton_A_20927	Gh_A12G0963	0
11-392:	Cotton_A_20928	Gh_A12G0964	0
11-393:	Cotton_A_20929	Gh_A12G0965	0
11-394:	Cotton_A_20930	Gh_A12G0966	7e-97
11-395:	Cotton_A_20935	Gh_A12G0967	0
11-396:	Cotton_A_20936	Gh_A12G0968	0
11-397:	Cotton_A_20937	Gh_A12G0969	3e-127
11-398:	Cotton_A_20938	Gh_A12G0970	0
11-399:	Cotton_A_20939	Gh_A12G0971	0
11-400:	Cotton_A_20940	Gh_A12G0972	0
11-401:	Cotton_A_20942	Gh_A12G0973	4e-47
11-402:	Cotton_A_20943	Gh_A12G0974	0
11-403:	Cotton_A_20945	Gh_A12G0975	0
11-404:	Cotton_A_20946	Gh_A12G0976	0
11-405:	Cotton_A_20947	Gh_A12G0977	2e-118
11-406:	Cotton_A_20948	Gh_A12G0978	0
11-407:	Cotton_A_20949	Gh_A12G0979	0
11-408:	Cotton_A_20950	Gh_A12G0980	0
11-409:	Cotton_A_20951	Gh_A12G0981	0
11-410:	Cotton_A_20952	Gh_A12G0982	0
11-411:	Cotton_A_20953	Gh_A12G0983	3e-87
11-412:	Cotton_A_20955	Gh_A12G0984	4e-167
11-413:	Cotton_A_20956	Gh_A12G0985	0
11-414:	Cotton_A_20957	Gh_A12G0986	2e-168
11-415:	Cotton_A_20958	Gh_A12G0987	0
11-416:	Cotton_A_20959	Gh_A12G0988	0
11-417:	Cotton_A_36664	Gh_A12G0990	0
11-418:	Cotton_A_36663	Gh_A12G0991	0
11-419:	Cotton_A_36662	Gh_A12G0994	8e-112
11-420:	Cotton_A_36661	Gh_A12G0995	1e-40
11-421:	Cotton_A_36660	Gh_A12G0996	0
11-422:	Cotton_A_36659	Gh_A12G0997	0
11-423:	Cotton_A_28336	Gh_A12G0998	0
11-424:	Cotton_A_28337	Gh_A12G0999	0
11-425:	Cotton_A_28338	Gh_A12G1000	0
11-426:	Cotton_A_28339	Gh_A12G1001	0
11-427:	Cotton_A_28340	Gh_A12G1002	0
11-428:	Cotton_A_28341	Gh_A12G1003	0
11-429:	Cotton_A_28346	Gh_A12G1004	0
11-430:	Cotton_A_28347	Gh_A12G1005	2e-155
11-431:	Cotton_A_28348	Gh_A12G1006	1e-154
11-432:	Cotton_A_28349	Gh_A12G1007	0
11-433:	Cotton_A_28350	Gh_A12G1009	0
11-434:	Cotton_A_28353	Gh_A12G1010	0
11-435:	Cotton_A_28354	Gh_A12G1011	2e-64
11-436:	Cotton_A_28355	Gh_A12G1012	0
11-437:	Cotton_A_28356	Gh_A12G1013	0
11-438:	Cotton_A_28358	Gh_A12G1014	0
11-439:	Cotton_A_28359	Gh_A12G1015	6e-139
11-440:	Cotton_A_25871	Gh_A12G1016	0
11-441:	Cotton_A_25872	Gh_A12G1017	1e-131
11-442:	Cotton_A_25873	Gh_A12G1018	4e-34
11-443:	Cotton_A_25874	Gh_A12G1019	0
11-444:	Cotton_A_25875	Gh_A12G1020	2e-174
11-445:	Cotton_A_25876	Gh_A12G1021	3e-122
11-446:	Cotton_A_25877	Gh_A12G1022	5e-104
11-447:	Cotton_A_25878	Gh_A12G1023	0
11-448:	Cotton_A_25879	Gh_A12G1024	2e-86
11-449:	Cotton_A_25880	Gh_A12G1025	1e-149
11-450:	Cotton_A_25881	Gh_A12G1026	0
11-451:	Cotton_A_25882	Gh_A12G1027	9e-143
11-452:	Cotton_A_25883	Gh_A12G1028	4e-148
11-453:	Cotton_A_25884	Gh_A12G1029	0
11-454:	Cotton_A_25885	Gh_A12G1030	5e-101
11-455:	Cotton_A_25886	Gh_A12G1031	4e-106
11-456:	Cotton_A_25887	Gh_A12G1032	3e-152
11-457:	Cotton_A_25888	Gh_A12G1033	2e-155
11-458:	Cotton_A_25889	Gh_A12G1034	6e-63
11-459:	Cotton_A_25890	Gh_A12G1035	8e-172
11-460:	Cotton_A_25891	Gh_A12G1036	0
11-461:	Cotton_A_25892	Gh_A12G1038	0
11-462:	Cotton_A_25893	Gh_A12G1039	2e-175
11-463:	Cotton_A_25894	Gh_A12G1040	0
11-464:	Cotton_A_25896	Gh_A12G1042	3e-97
11-465:	Cotton_A_25899	Gh_A12G1043	1e-115
11-466:	Cotton_A_26434	Gh_A12G1044	0
11-467:	Cotton_A_26433	Gh_A12G1045	4e-45
11-468:	Cotton_A_26431	Gh_A12G1047	1e-53
11-469:	Cotton_A_26427	Gh_A12G1048	0
11-470:	Cotton_A_26426	Gh_A12G1049	0
11-471:	Cotton_A_26425	Gh_A12G1050	7e-78
11-472:	Cotton_A_26423	Gh_A12G1051	6e-45
11-473:	Cotton_A_26422	Gh_A12G1053	0
11-474:	Cotton_A_26420	Gh_A12G1054	0
11-475:	Cotton_A_26419	Gh_A12G1055	0
11-476:	Cotton_A_26416	Gh_A12G1056	1e-80
11-477:	Cotton_A_26415	Gh_A12G1057	9e-102
11-478:	Cotton_A_26414	Gh_A12G1058	3e-124
11-479:	Cotton_A_26413	Gh_A12G1059	0
11-480:	Cotton_A_26409	Gh_A12G1061	0
11-481:	Cotton_A_26407	Gh_A12G1063	0
11-482:	Cotton_A_26406	Gh_A12G1064	1e-161
11-483:	Cotton_A_26258	Gh_A12G1065	0
11-484:	Cotton_A_26256	Gh_A12G1066	0
11-485:	Cotton_A_26255	Gh_A12G1067	5e-75
11-486:	Cotton_A_26254	Gh_A12G1068	0
11-487:	Cotton_A_26253	Gh_A12G1069	0
11-488:	Cotton_A_26252	Gh_A12G1070	0
11-489:	Cotton_A_26251	Gh_A12G1071	0
11-490:	Cotton_A_26250	Gh_A12G1072	0
11-491:	Cotton_A_26249	Gh_A12G1073	0
11-492:	Cotton_A_26248	Gh_A12G1074	0
11-493:	Cotton_A_26247	Gh_A12G1075	2e-92
11-494:	Cotton_A_26246	Gh_A12G1076	6e-129
11-495:	Cotton_A_26245	Gh_A12G1077	0
11-496:	Cotton_A_26244	Gh_A12G1078	2e-144
11-497:	Cotton_A_22612	Gh_A12G1079	4e-52
11-498:	Cotton_A_22613	Gh_A12G1081	6e-111
11-499:	Cotton_A_22614	Gh_A12G1083	3e-97
11-500:	Cotton_A_22615	Gh_A12G1084	0
11-501:	Cotton_A_22616	Gh_A12G1085	1e-158
11-502:	Cotton_A_22619	Gh_A12G1086	0
11-503:	Cotton_A_22620	Gh_A12G1087	0
11-504:	Cotton_A_22621	Gh_A12G1088	0
11-505:	Cotton_A_22622	Gh_A12G1090	0
11-506:	Cotton_A_22626	Gh_A12G1092	0
11-507:	Cotton_A_22630	Gh_A12G1094	0
11-508:	Cotton_A_22631	Gh_A12G1095	0
11-509:	Cotton_A_22632	Gh_A12G1096	0
11-510:	Cotton_A_22633	Gh_A12G1097	4e-71
11-511:	Cotton_A_22634	Gh_A12G1098	0
11-512:	Cotton_A_22635	Gh_A12G1099	0
11-513:	Cotton_A_22636	Gh_A12G1100	0
11-514:	Cotton_A_22637	Gh_A12G1101	5e-54
11-515:	Cotton_A_22640	Gh_A12G1102	2e-95
11-516:	Cotton_A_22641	Gh_A12G1103	0
11-517:	Cotton_A_22642	Gh_A12G1104	9e-177
11-518:	Cotton_A_22643	Gh_A12G1105	0
11-519:	Cotton_A_22644	Gh_A12G1106	0
11-520:	Cotton_A_22645	Gh_A12G1107	0
11-521:	Cotton_A_22646	Gh_A12G1108	2e-62
11-522:	Cotton_A_22648	Gh_A12G1109	0
11-523:	Cotton_A_22649	Gh_A12G1110	2e-48
11-524:	Cotton_A_40590	Gh_A12G1113	1e-145
11-525:	Cotton_A_22065	Gh_A12G1114	0
11-526:	Cotton_A_22064	Gh_A12G1115	0
11-527:	Cotton_A_22063	Gh_A12G1116	5e-167
11-528:	Cotton_A_22062	Gh_A12G1117	0
11-529:	Cotton_A_22061	Gh_A12G1118	0
11-530:	Cotton_A_22060	Gh_A12G1119	2e-10
11-531:	Cotton_A_22058	Gh_A12G1120	0
11-532:	Cotton_A_22056	Gh_A12G1121	0
11-533:	Cotton_A_22055	Gh_A12G1122	6e-122
11-534:	Cotton_A_22054	Gh_A12G1123	0
11-535:	Cotton_A_22053	Gh_A12G1124	2e-142
11-536:	Cotton_A_22052	Gh_A12G1125	0
11-537:	Cotton_A_22051	Gh_A12G1126	0
11-538:	Cotton_A_22050	Gh_A12G1127	0
11-539:	Cotton_A_22048	Gh_A12G1130	6e-88
11-540:	Cotton_A_22047	Gh_A12G1131	1e-14
11-541:	Cotton_A_22046	Gh_A12G1137	3e-99
11-542:	Cotton_A_22045	Gh_A12G1138	0
11-543:	Cotton_A_22044	Gh_A12G1139	0
11-544:	Cotton_A_22042	Gh_A12G1141	2e-145
11-545:	Cotton_A_22041	Gh_A12G1142	6e-114
11-546:	Cotton_A_22040	Gh_A12G1143	9e-123
11-547:	Cotton_A_22039	Gh_A12G1144	1e-132
11-548:	Cotton_A_22038	Gh_A12G1145	5e-96
11-549:	Cotton_A_33188	Gh_A12G1148	0
11-550:	Cotton_A_33187	Gh_A12G1150	0
11-551:	Cotton_A_33186	Gh_A12G1151	0
11-552:	Cotton_A_33183	Gh_A12G1153	0
11-553:	Cotton_A_33180	Gh_A12G1155	9e-136
11-554:	Cotton_A_20728	Gh_A12G1156	1e-136
11-555:	Cotton_A_20727	Gh_A12G1157	5e-75
11-556:	Cotton_A_20726	Gh_A12G1158	1e-45
11-557:	Cotton_A_20725	Gh_A12G1159	0
11-558:	Cotton_A_20724	Gh_A12G1160	0
11-559:	Cotton_A_20723	Gh_A12G1161	0
11-560:	Cotton_A_20722	Gh_A12G1162	0
11-561:	Cotton_A_20721	Gh_A12G1163	5e-88
11-562:	Cotton_A_20720	Gh_A12G1164	2e-157
11-563:	Cotton_A_20719	Gh_A12G1166	5e-14
11-564:	Cotton_A_20718	Gh_A12G1167	1e-88
11-565:	Cotton_A_20716	Gh_A12G1168	0
11-566:	Cotton_A_20715	Gh_A12G1169	0
11-567:	Cotton_A_20713	Gh_A12G1170	4e-93
11-568:	Cotton_A_20711	Gh_A12G1171	0
11-569:	Cotton_A_20710	Gh_A12G1172	7e-125
11-570:	Cotton_A_20709	Gh_A12G1173	2e-79
11-571:	Cotton_A_20708	Gh_A12G1174	0
11-572:	Cotton_A_20707	Gh_A12G1175	0
11-573:	Cotton_A_20704	Gh_A12G1176	0
11-574:	Cotton_A_20699	Gh_A12G1178	1e-123
11-575:	Cotton_A_20697	Gh_A12G1180	3e-06
11-576:	Cotton_A_20695	Gh_A12G1181	0
11-577:	Cotton_A_20694	Gh_A12G1182	2e-107
11-578:	Cotton_A_20692	Gh_A12G1184	2e-160
11-579:	Cotton_A_20691	Gh_A12G1185	2e-86
11-580:	Cotton_A_14627	Gh_A12G1186	0
11-581:	Cotton_A_14626	Gh_A12G1187	0
11-582:	Cotton_A_14625	Gh_A12G1188	1e-55
11-583:	Cotton_A_14623	Gh_A12G1189	3e-50
11-584:	Cotton_A_14622	Gh_A12G1190	0
11-585:	Cotton_A_14621	Gh_A12G1192	0
11-586:	Cotton_A_14619	Gh_A12G1193	9e-60
11-587:	Cotton_A_14618	Gh_A12G1194	0
11-588:	Cotton_A_14616	Gh_A12G1195	0
11-589:	Cotton_A_14615	Gh_A12G1196	0
11-590:	Cotton_A_14613	Gh_A12G1197	3e-70
11-591:	Cotton_A_14612	Gh_A12G1198	0
11-592:	Cotton_A_14611	Gh_A12G1199	7e-58
11-593:	Cotton_A_14610	Gh_A12G1200	0
11-594:	Cotton_A_14609	Gh_A12G1201	4e-157
11-595:	Cotton_A_14606	Gh_A12G1202	3e-161
11-596:	Cotton_A_14605	Gh_A12G1204	9e-57
11-597:	Cotton_A_14604	Gh_A12G1205	5e-131
11-598:	Cotton_A_14603	Gh_A12G1206	0
11-599:	Cotton_A_14602	Gh_A12G1207	0
11-600:	Cotton_A_14601	Gh_A12G1208	5e-167
11-601:	Cotton_A_14600	Gh_A12G1209	0
11-602:	Cotton_A_14598	Gh_A12G1210	6e-94
11-603:	Cotton_A_14597	Gh_A12G1211	2e-129
11-604:	Cotton_A_14595	Gh_A12G1212	5e-41
11-605:	Cotton_A_14594	Gh_A12G1213	2e-73
11-606:	Cotton_A_14593	Gh_A12G1214	3e-110
11-607:	Cotton_A_14592	Gh_A12G1215	0
11-608:	Cotton_A_14591	Gh_A12G1216	0
11-609:	Cotton_A_14590	Gh_A12G1217	0
11-610:	Cotton_A_14588	Gh_A12G1218	2e-171
11-611:	Cotton_A_14587	Gh_A12G1219	3e-72
11-612:	Cotton_A_14586	Gh_A12G1220	5e-164
11-613:	Cotton_A_14585	Gh_A12G1221	0
11-614:	Cotton_A_14584	Gh_A12G1222	0
11-615:	Cotton_A_14583	Gh_A12G1223	3e-67
11-616:	Cotton_A_14581	Gh_A12G1224	0
11-617:	Cotton_A_14580	Gh_A12G1225	0
11-618:	Cotton_A_14578	Gh_A12G1226	0
11-619:	Cotton_A_14577	Gh_A12G1227	0
11-620:	Cotton_A_14576	Gh_A12G1228	2e-31
11-621:	Cotton_A_14575	Gh_A12G1229	0
11-622:	Cotton_A_14574	Gh_A12G1230	1e-170
11-623:	Cotton_A_14573	Gh_A12G1231	0
11-624:	Cotton_A_14572	Gh_A12G1232	0
11-625:	Cotton_A_14570	Gh_A12G1233	1e-94
11-626:	Cotton_A_14569	Gh_A12G1234	1e-100
11-627:	Cotton_A_14567	Gh_A12G1236	7e-105
11-628:	Cotton_A_14566	Gh_A12G1237	0
11-629:	Cotton_A_14562	Gh_A12G1238	6e-106
11-630:	Cotton_A_14561	Gh_A12G1239	4e-70
11-631:	Cotton_A_14559	Gh_A12G1240	2e-131
11-632:	Cotton_A_30237	Gh_A12G1241	5e-180
11-633:	Cotton_A_30238	Gh_A12G1242	0
11-634:	Cotton_A_30239	Gh_A12G1243	0
11-635:	Cotton_A_30241	Gh_A12G1245	0
11-636:	Cotton_A_30242	Gh_A12G1246	0
11-637:	Cotton_A_30243	Gh_A12G1248	5e-115
11-638:	Cotton_A_30247	Gh_A12G1251	0
11-639:	Cotton_A_30248	Gh_A12G1252	0
11-640:	Cotton_A_30249	Gh_A12G1254	4e-133
11-641:	Cotton_A_30250	Gh_A12G1255	9e-62
11-642:	Cotton_A_30252	Gh_A12G1258	4e-104
11-643:	Cotton_A_30253	Gh_A12G1260	0
11-644:	Cotton_A_30254	Gh_A12G1261	9e-154
11-645:	Cotton_A_04480	Gh_A12G1284	0
## Alignment 2: score=17702.0 e_value=0 N=357 A_A12 & AD_A12 plus
12- 0:	Cotton_A_23190	Gh_A12G2112	0
12- 1:	Cotton_A_23191	Gh_A12G2114	1e-60
12- 2:	Cotton_A_23193	Gh_A12G2115	0
12- 3:	Cotton_A_23194	Gh_A12G2116	1e-71
12- 4:	Cotton_A_23195	Gh_A12G2117	0
12- 5:	Cotton_A_23196	Gh_A12G2118	3e-74
12- 6:	Cotton_A_23197	Gh_A12G2119	0
12- 7:	Cotton_A_23198	Gh_A12G2120	0
12- 8:	Cotton_A_23199	Gh_A12G2121	0
12- 9:	Cotton_A_23200	Gh_A12G2122	9e-135
12- 10:	Cotton_A_23201	Gh_A12G2123	5e-55
12- 11:	Cotton_A_13261	Gh_A12G2124	7e-69
12- 12:	Cotton_A_13260	Gh_A12G2125	7e-60
12- 13:	Cotton_A_13259	Gh_A12G2126	8e-138
12- 14:	Cotton_A_13258	Gh_A12G2127	2e-145
12- 15:	Cotton_A_13257	Gh_A12G2128	0
12- 16:	Cotton_A_13256	Gh_A12G2129	0
12- 17:	Cotton_A_13253	Gh_A12G2130	0
12- 18:	Cotton_A_13252	Gh_A12G2131	1e-70
12- 19:	Cotton_A_13250	Gh_A12G2133	0
12- 20:	Cotton_A_13248	Gh_A12G2134	5e-40
12- 21:	Cotton_A_13247	Gh_A12G2136	6e-161
12- 22:	Cotton_A_13244	Gh_A12G2137	0
12- 23:	Cotton_A_13243	Gh_A12G2138	0
12- 24:	Cotton_A_13242	Gh_A12G2139	2e-82
12- 25:	Cotton_A_13240	Gh_A12G2141	2e-107
12- 26:	Cotton_A_13239	Gh_A12G2143	0
12- 27:	Cotton_A_13238	Gh_A12G2144	5e-69
12- 28:	Cotton_A_13235	Gh_A12G2145	0
12- 29:	Cotton_A_13234	Gh_A12G2146	1e-114
12- 30:	Cotton_A_13233	Gh_A12G2147	0
12- 31:	Cotton_A_13232	Gh_A12G2148	0
12- 32:	Cotton_A_13231	Gh_A12G2150	7e-132
12- 33:	Cotton_A_13230	Gh_A12G2151	0
12- 34:	Cotton_A_13229	Gh_A12G2152	9e-171
12- 35:	Cotton_A_13228	Gh_A12G2153	0
12- 36:	Cotton_A_13227	Gh_A12G2154	2e-120
12- 37:	Cotton_A_13226	Gh_A12G2155	3e-113
12- 38:	Cotton_A_13225	Gh_A12G2156	0
12- 39:	Cotton_A_13224	Gh_A12G2157	0
12- 40:	Cotton_A_13223	Gh_A12G2158	0
12- 41:	Cotton_A_13222	Gh_A12G2159	0
12- 42:	Cotton_A_13221	Gh_A12G2160	1e-78
12- 43:	Cotton_A_13220	Gh_A12G2161	0
12- 44:	Cotton_A_13218	Gh_A12G2162	0
12- 45:	Cotton_A_13217	Gh_A12G2163	5e-175
12- 46:	Cotton_A_13216	Gh_A12G2164	0
12- 47:	Cotton_A_13215	Gh_A12G2165	0
12- 48:	Cotton_A_13214	Gh_A12G2166	6e-159
12- 49:	Cotton_A_13213	Gh_A12G2167	0
12- 50:	Cotton_A_13210	Gh_A12G2168	0
12- 51:	Cotton_A_13209	Gh_A12G2169	0
12- 52:	Cotton_A_13208	Gh_A12G2170	1e-121
12- 53:	Cotton_A_13207	Gh_A12G2171	0
12- 54:	Cotton_A_13206	Gh_A12G2172	0
12- 55:	Cotton_A_13205	Gh_A12G2173	0
12- 56:	Cotton_A_13204	Gh_A12G2174	0
12- 57:	Cotton_A_13203	Gh_A12G2175	0
12- 58:	Cotton_A_13202	Gh_A12G2176	1e-135
12- 59:	Cotton_A_13201	Gh_A12G2177	3e-99
12- 60:	Cotton_A_13199	Gh_A12G2178	0
12- 61:	Cotton_A_13198	Gh_A12G2179	0
12- 62:	Cotton_A_13197	Gh_A12G2180	0
12- 63:	Cotton_A_13196	Gh_A12G2181	0
12- 64:	Cotton_A_13195	Gh_A12G2182	0
12- 65:	Cotton_A_13194	Gh_A12G2183	0
12- 66:	Cotton_A_13193	Gh_A12G2185	1e-22
12- 67:	Cotton_A_13192	Gh_A12G2186	0
12- 68:	Cotton_A_13191	Gh_A12G2187	0
12- 69:	Cotton_A_13190	Gh_A12G2188	0
12- 70:	Cotton_A_13187	Gh_A12G2191	3e-46
12- 71:	Cotton_A_17359	Gh_A12G2192	0
12- 72:	Cotton_A_17360	Gh_A12G2193	0
12- 73:	Cotton_A_17361	Gh_A12G2194	1e-106
12- 74:	Cotton_A_17362	Gh_A12G2195	0
12- 75:	Cotton_A_17363	Gh_A12G2196	7e-170
12- 76:	Cotton_A_17364	Gh_A12G2197	1e-118
12- 77:	Cotton_A_17365	Gh_A12G2198	0
12- 78:	Cotton_A_17366	Gh_A12G2199	0
12- 79:	Cotton_A_17368	Gh_A12G2201	0
12- 80:	Cotton_A_17369	Gh_A12G2202	3e-143
12- 81:	Cotton_A_17370	Gh_A12G2203	0
12- 82:	Cotton_A_17371	Gh_A12G2204	1e-81
12- 83:	Cotton_A_17372	Gh_A12G2205	1e-180
12- 84:	Cotton_A_17373	Gh_A12G2206	0
12- 85:	Cotton_A_17374	Gh_A12G2207	0
12- 86:	Cotton_A_17375	Gh_A12G2208	0
12- 87:	Cotton_A_17376	Gh_A12G2209	0
12- 88:	Cotton_A_17377	Gh_A12G2210	0
12- 89:	Cotton_A_17378	Gh_A12G2211	3e-155
12- 90:	Cotton_A_17379	Gh_A12G2212	9e-101
12- 91:	Cotton_A_17380	Gh_A12G2213	2e-152
12- 92:	Cotton_A_17384	Gh_A12G2214	0
12- 93:	Cotton_A_17385	Gh_A12G2215	1e-53
12- 94:	Cotton_A_17386	Gh_A12G2216	8e-74
12- 95:	Cotton_A_17387	Gh_A12G2217	0
12- 96:	Cotton_A_17388	Gh_A12G2218	0
12- 97:	Cotton_A_17389	Gh_A12G2219	8e-112
12- 98:	Cotton_A_17390	Gh_A12G2220	1e-84
12- 99:	Cotton_A_17392	Gh_A12G2221	0
12-100:	Cotton_A_17394	Gh_A12G2222	2e-138
12-101:	Cotton_A_17396	Gh_A12G2224	4e-82
12-102:	Cotton_A_17398	Gh_A12G2226	3e-44
12-103:	Cotton_A_19279	Gh_A12G2228	0
12-104:	Cotton_A_19278	Gh_A12G2229	0
12-105:	Cotton_A_19277	Gh_A12G2230	0
12-106:	Cotton_A_19276	Gh_A12G2231	1e-49
12-107:	Cotton_A_19275	Gh_A12G2232	5e-107
12-108:	Cotton_A_19274	Gh_A12G2233	7e-137
12-109:	Cotton_A_19273	Gh_A12G2234	0
12-110:	Cotton_A_19272	Gh_A12G2235	2e-46
12-111:	Cotton_A_19271	Gh_A12G2236	0
12-112:	Cotton_A_19269	Gh_A12G2237	6e-65
12-113:	Cotton_A_19268	Gh_A12G2238	3e-88
12-114:	Cotton_A_19267	Gh_A12G2239	0
12-115:	Cotton_A_19266	Gh_A12G2240	4e-99
12-116:	Cotton_A_19265	Gh_A12G2241	3e-167
12-117:	Cotton_A_19264	Gh_A12G2242	0
12-118:	Cotton_A_19263	Gh_A12G2243	0
12-119:	Cotton_A_19262	Gh_A12G2245	0
12-120:	Cotton_A_19260	Gh_A12G2246	0
12-121:	Cotton_A_19259	Gh_A12G2247	6e-155
12-122:	Cotton_A_19258	Gh_A12G2248	0
12-123:	Cotton_A_19257	Gh_A12G2249	2e-26
12-124:	Cotton_A_19256	Gh_A12G2250	0
12-125:	Cotton_A_19254	Gh_A12G2252	3e-56
12-126:	Cotton_A_19253	Gh_A12G2253	0
12-127:	Cotton_A_19252	Gh_A12G2254	1e-87
12-128:	Cotton_A_19251	Gh_A12G2256	0
12-129:	Cotton_A_19250	Gh_A12G2257	0
12-130:	Cotton_A_19249	Gh_A12G2258	1e-151
12-131:	Cotton_A_19248	Gh_A12G2259	0
12-132:	Cotton_A_19247	Gh_A12G2260	0
12-133:	Cotton_A_19246	Gh_A12G2261	1e-164
12-134:	Cotton_A_19245	Gh_A12G2262	0
12-135:	Cotton_A_19244	Gh_A12G2263	0
12-136:	Cotton_A_19243	Gh_A12G2264	0
12-137:	Cotton_A_19241	Gh_A12G2265	0
12-138:	Cotton_A_19240	Gh_A12G2266	0
12-139:	Cotton_A_17729	Gh_A12G2267	0
12-140:	Cotton_A_17730	Gh_A12G2268	3e-166
12-141:	Cotton_A_17731	Gh_A12G2269	0
12-142:	Cotton_A_17732	Gh_A12G2270	0
12-143:	Cotton_A_17733	Gh_A12G2271	0
12-144:	Cotton_A_17734	Gh_A12G2272	0
12-145:	Cotton_A_17735	Gh_A12G2273	0
12-146:	Cotton_A_17736	Gh_A12G2274	0
12-147:	Cotton_A_17737	Gh_A12G2275	0
12-148:	Cotton_A_17739	Gh_A12G2277	0
12-149:	Cotton_A_17740	Gh_A12G2278	9e-143
12-150:	Cotton_A_17741	Gh_A12G2279	0
12-151:	Cotton_A_17742	Gh_A12G2280	0
12-152:	Cotton_A_17743	Gh_A12G2281	4e-54
12-153:	Cotton_A_17768	Gh_A12G2282	0
12-154:	Cotton_A_17769	Gh_A12G2283	0
12-155:	Cotton_A_17770	Gh_A12G2284	7e-141
12-156:	Cotton_A_17771	Gh_A12G2285	0
12-157:	Cotton_A_17772	Gh_A12G2286	6e-104
12-158:	Cotton_A_17773	Gh_A12G2287	0
12-159:	Cotton_A_17775	Gh_A12G2289	0
12-160:	Cotton_A_17776	Gh_A12G2290	0
12-161:	Cotton_A_17777	Gh_A12G2291	9e-121
12-162:	Cotton_A_17778	Gh_A12G2292	0
12-163:	Cotton_A_17779	Gh_A12G2293	1e-61
12-164:	Cotton_A_17781	Gh_A12G2294	0
12-165:	Cotton_A_17782	Gh_A12G2295	0
12-166:	Cotton_A_17783	Gh_A12G2296	3e-61
12-167:	Cotton_A_01283	Gh_A12G2299	0
12-168:	Cotton_A_01284	Gh_A12G2300	7e-147
12-169:	Cotton_A_01285	Gh_A12G2301	0
12-170:	Cotton_A_01286	Gh_A12G2302	0
12-171:	Cotton_A_01287	Gh_A12G2303	0
12-172:	Cotton_A_01288	Gh_A12G2305	2e-137
12-173:	Cotton_A_01289	Gh_A12G2306	0
12-174:	Cotton_A_01290	Gh_A12G2307	0
12-175:	Cotton_A_01291	Gh_A12G2308	5e-121
12-176:	Cotton_A_01292	Gh_A12G2311	0
12-177:	Cotton_A_01293	Gh_A12G2312	0
12-178:	Cotton_A_01294	Gh_A12G2313	0
12-179:	Cotton_A_01295	Gh_A12G2314	0
12-180:	Cotton_A_01296	Gh_A12G2315	0
12-181:	Cotton_A_01297	Gh_A12G2316	1e-42
12-182:	Cotton_A_01298	Gh_A12G2317	0
12-183:	Cotton_A_01299	Gh_A12G2318	1e-68
12-184:	Cotton_A_01300	Gh_A12G2319	0
12-185:	Cotton_A_01301	Gh_A12G2320	0
12-186:	Cotton_A_01302	Gh_A12G2321	0
12-187:	Cotton_A_01303	Gh_A12G2322	0
12-188:	Cotton_A_01304	Gh_A12G2323	2e-138
12-189:	Cotton_A_01305	Gh_A12G2324	1e-176
12-190:	Cotton_A_01307	Gh_A12G2325	0
12-191:	Cotton_A_01308	Gh_A12G2326	2e-61
12-192:	Cotton_A_01309	Gh_A12G2327	2e-30
12-193:	Cotton_A_01310	Gh_A12G2328	0
12-194:	Cotton_A_01311	Gh_A12G2329	0
12-195:	Cotton_A_01312	Gh_A12G2330	0
12-196:	Cotton_A_01313	Gh_A12G2331	0
12-197:	Cotton_A_01314	Gh_A12G2332	1e-126
12-198:	Cotton_A_01315	Gh_A12G2333	0
12-199:	Cotton_A_01316	Gh_A12G2334	0
12-200:	Cotton_A_01317	Gh_A12G2335	8e-143
12-201:	Cotton_A_01318	Gh_A12G2336	0
12-202:	Cotton_A_01319	Gh_A12G2337	5e-151
12-203:	Cotton_A_01320	Gh_A12G2338	0
12-204:	Cotton_A_01321	Gh_A12G2339	3e-145
12-205:	Cotton_A_01322	Gh_A12G2340	0
12-206:	Cotton_A_01327	Gh_A12G2342	4e-74
12-207:	Cotton_A_01328	Gh_A12G2343	9e-134
12-208:	Cotton_A_01329	Gh_A12G2344	0
12-209:	Cotton_A_01330	Gh_A12G2345	3e-120
12-210:	Cotton_A_01331	Gh_A12G2346	8e-83
12-211:	Cotton_A_01332	Gh_A12G2347	1e-66
12-212:	Cotton_A_01335	Gh_A12G2350	0
12-213:	Cotton_A_01336	Gh_A12G2351	0
12-214:	Cotton_A_01337	Gh_A12G2352	0
12-215:	Cotton_A_01338	Gh_A12G2353	0
12-216:	Cotton_A_01339	Gh_A12G2354	0
12-217:	Cotton_A_01340	Gh_A12G2355	4e-90
12-218:	Cotton_A_01341	Gh_A12G2356	0
12-219:	Cotton_A_01342	Gh_A12G2357	3e-143
12-220:	Cotton_A_01343	Gh_A12G2358	0
12-221:	Cotton_A_01344	Gh_A12G2359	6e-174
12-222:	Cotton_A_01345	Gh_A12G2360	0
12-223:	Cotton_A_01346	Gh_A12G2361	7e-105
12-224:	Cotton_A_01347	Gh_A12G2362	0
12-225:	Cotton_A_01348	Gh_A12G2363	6e-50
12-226:	Cotton_A_01351	Gh_A12G2367	5e-73
12-227:	Cotton_A_01352	Gh_A12G2368	0
12-228:	Cotton_A_01354	Gh_A12G2370	3e-63
12-229:	Cotton_A_01356	Gh_A12G2371	0
12-230:	Cotton_A_01357	Gh_A12G2372	1e-157
12-231:	Cotton_A_01358	Gh_A12G2373	0
12-232:	Cotton_A_01359	Gh_A12G2374	0
12-233:	Cotton_A_01360	Gh_A12G2375	0
12-234:	Cotton_A_01361	Gh_A12G2376	0
12-235:	Cotton_A_01362	Gh_A12G2377	2e-132
12-236:	Cotton_A_01364	Gh_A12G2379	0
12-237:	Cotton_A_01365	Gh_A12G2380	0
12-238:	Cotton_A_01366	Gh_A12G2381	0
12-239:	Cotton_A_01367	Gh_A12G2382	0
12-240:	Cotton_A_01368	Gh_A12G2383	2e-58
12-241:	Cotton_A_01369	Gh_A12G2384	0
12-242:	Cotton_A_01370	Gh_A12G2385	0
12-243:	Cotton_A_01371	Gh_A12G2386	0
12-244:	Cotton_A_01372	Gh_A12G2387	0
12-245:	Cotton_A_01373	Gh_A12G2388	0
12-246:	Cotton_A_01374	Gh_A12G2389	0
12-247:	Cotton_A_01375	Gh_A12G2390	0
12-248:	Cotton_A_01377	Gh_A12G2391	0
12-249:	Cotton_A_01378	Gh_A12G2392	0
12-250:	Cotton_A_01379	Gh_A12G2393	0
12-251:	Cotton_A_01380	Gh_A12G2394	9e-105
12-252:	Cotton_A_01382	Gh_A12G2395	6e-12
12-253:	Cotton_A_01383	Gh_A12G2396	0
12-254:	Cotton_A_01387	Gh_A12G2400	0
12-255:	Cotton_A_01388	Gh_A12G2401	0
12-256:	Cotton_A_01389	Gh_A12G2402	1e-145
12-257:	Cotton_A_01390	Gh_A12G2403	1e-96
12-258:	Cotton_A_01392	Gh_A12G2404	3e-102
12-259:	Cotton_A_01394	Gh_A12G2405	0
12-260:	Cotton_A_01395	Gh_A12G2406	0
12-261:	Cotton_A_01396	Gh_A12G2407	0
12-262:	Cotton_A_01397	Gh_A12G2408	0
12-263:	Cotton_A_01398	Gh_A12G2409	2e-08
12-264:	Cotton_A_01399	Gh_A12G2410	3e-160
12-265:	Cotton_A_01400	Gh_A12G2411	0
12-266:	Cotton_A_01401	Gh_A12G2412	0
12-267:	Cotton_A_01402	Gh_A12G2413	0
12-268:	Cotton_A_01403	Gh_A12G2414	8e-110
12-269:	Cotton_A_01405	Gh_A12G2416	1e-110
12-270:	Cotton_A_01406	Gh_A12G2417	0
12-271:	Cotton_A_01407	Gh_A12G2418	0
12-272:	Cotton_A_01408	Gh_A12G2419	0
12-273:	Cotton_A_01409	Gh_A12G2420	0
12-274:	Cotton_A_01411	Gh_A12G2421	1e-144
12-275:	Cotton_A_01412	Gh_A12G2422	0
12-276:	Cotton_A_01413	Gh_A12G2424	0
12-277:	Cotton_A_01414	Gh_A12G2425	0
12-278:	Cotton_A_01415	Gh_A12G2426	0
12-279:	Cotton_A_01416	Gh_A12G2427	6e-35
12-280:	Cotton_A_01435	Gh_A12G2428	7e-165
12-281:	Cotton_A_01436	Gh_A12G2429	0
12-282:	Cotton_A_01438	Gh_A12G2430	0
12-283:	Cotton_A_01439	Gh_A12G2431	0
12-284:	Cotton_A_01440	Gh_A12G2432	3e-120
12-285:	Cotton_A_01441	Gh_A12G2433	0
12-286:	Cotton_A_01442	Gh_A12G2434	1e-108
12-287:	Cotton_A_01443	Gh_A12G2435	3e-109
12-288:	Cotton_A_01444	Gh_A12G2436	3e-165
12-289:	Cotton_A_01445	Gh_A12G2437	3e-110
12-290:	Cotton_A_01446	Gh_A12G2438	3e-80
12-291:	Cotton_A_01447	Gh_A12G2439	0
12-292:	Cotton_A_01448	Gh_A12G2440	0
12-293:	Cotton_A_01449	Gh_A12G2442	0
12-294:	Cotton_A_01450	Gh_A12G2443	4e-117
12-295:	Cotton_A_01451	Gh_A12G2444	1e-44
12-296:	Cotton_A_01452	Gh_A12G2445	0
12-297:	Cotton_A_01453	Gh_A12G2446	4e-48
12-298:	Cotton_A_01454	Gh_A12G2448	5e-174
12-299:	Cotton_A_01456	Gh_A12G2449	0
12-300:	Cotton_A_01457	Gh_A12G2450	0
12-301:	Cotton_A_01458	Gh_A12G2451	0
12-302:	Cotton_A_01459	Gh_A12G2452	2e-150
12-303:	Cotton_A_01460	Gh_A12G2453	0
12-304:	Cotton_A_01461	Gh_A12G2454	0
12-305:	Cotton_A_01462	Gh_A12G2455	0
12-306:	Cotton_A_01463	Gh_A12G2456	0
12-307:	Cotton_A_01465	Gh_A12G2458	4e-54
12-308:	Cotton_A_01466	Gh_A12G2459	0
12-309:	Cotton_A_01467	Gh_A12G2460	8e-169
12-310:	Cotton_A_01468	Gh_A12G2461	0
12-311:	Cotton_A_01469	Gh_A12G2462	0
12-312:	Cotton_A_01470	Gh_A12G2463	0
12-313:	Cotton_A_01471	Gh_A12G2464	0
12-314:	Cotton_A_01472	Gh_A12G2465	0
12-315:	Cotton_A_01473	Gh_A12G2466	0
12-316:	Cotton_A_01474	Gh_A12G2467	0
12-317:	Cotton_A_01475	Gh_A12G2468	0
12-318:	Cotton_A_01476	Gh_A12G2469	0
12-319:	Cotton_A_01477	Gh_A12G2470	0
12-320:	Cotton_A_01478	Gh_A12G2471	0
12-321:	Cotton_A_01479	Gh_A12G2472	0
12-322:	Cotton_A_01481	Gh_A12G2474	0
12-323:	Cotton_A_01482	Gh_A12G2475	0
12-324:	Cotton_A_01483	Gh_A12G2476	6e-159
12-325:	Cotton_A_01484	Gh_A12G2477	4e-90
12-326:	Cotton_A_01487	Gh_A12G2479	0
12-327:	Cotton_A_01488	Gh_A12G2480	0
12-328:	Cotton_A_01489	Gh_A12G2481	0
12-329:	Cotton_A_01490	Gh_A12G2482	3e-121
12-330:	Cotton_A_01491	Gh_A12G2483	0
12-331:	Cotton_A_01492	Gh_A12G2484	2e-152
12-332:	Cotton_A_01493	Gh_A12G2485	0
12-333:	Cotton_A_01494	Gh_A12G2486	0
12-334:	Cotton_A_26608	Gh_A12G2487	0
12-335:	Cotton_A_26607	Gh_A12G2488	3e-166
12-336:	Cotton_A_26606	Gh_A12G2489	0
12-337:	Cotton_A_26605	Gh_A12G2490	5e-167
12-338:	Cotton_A_26604	Gh_A12G2491	0
12-339:	Cotton_A_26603	Gh_A12G2492	1e-84
12-340:	Cotton_A_26602	Gh_A12G2493	0
12-341:	Cotton_A_26599	Gh_A12G2494	0
12-342:	Cotton_A_26598	Gh_A12G2495	0
12-343:	Cotton_A_26597	Gh_A12G2496	0
12-344:	Cotton_A_26595	Gh_A12G2497	0
12-345:	Cotton_A_26594	Gh_A12G2498	4e-57
12-346:	Cotton_A_26593	Gh_A12G2499	1e-143
12-347:	Cotton_A_26592	Gh_A12G2500	0
12-348:	Cotton_A_26591	Gh_A12G2502	2e-77
12-349:	Cotton_A_26590	Gh_A12G2503	0
12-350:	Cotton_A_26589	Gh_A12G2504	1e-142
12-351:	Cotton_A_26588	Gh_A12G2505	2e-74
12-352:	Cotton_A_26587	Gh_A12G2506	0
12-353:	Cotton_A_26586	Gh_A12G2508	1e-125
12-354:	Cotton_A_26584	Gh_A12G2509	0
12-355:	Cotton_A_26583	Gh_A12G2510	7e-44
12-356:	Cotton_A_26582	Gh_A12G2511	0
## Alignment 3: score=10714.0 e_value=0 N=217 A_A12 & AD_A12 plus
13- 0:	Cotton_A_27151	Gh_A12G0001	0
13- 1:	Cotton_A_27152	Gh_A12G0002	0
13- 2:	Cotton_A_27153	Gh_A12G0003	0
13- 3:	Cotton_A_27154	Gh_A12G0004	7e-44
13- 4:	Cotton_A_27155	Gh_A12G0005	0
13- 5:	Cotton_A_27156	Gh_A12G0006	0
13- 6:	Cotton_A_27157	Gh_A12G0007	0
13- 7:	Cotton_A_27158	Gh_A12G0008	0
13- 8:	Cotton_A_27159	Gh_A12G0009	0
13- 9:	Cotton_A_27160	Gh_A12G0010	0
13- 10:	Cotton_A_27161	Gh_A12G0012	3e-81
13- 11:	Cotton_A_27162	Gh_A12G0013	0
13- 12:	Cotton_A_27163	Gh_A12G0014	0
13- 13:	Cotton_A_27165	Gh_A12G0015	1e-135
13- 14:	Cotton_A_27168	Gh_A12G0016	0
13- 15:	Cotton_A_22025	Gh_A12G0017	2e-56
13- 16:	Cotton_A_22024	Gh_A12G0019	0
13- 17:	Cotton_A_22023	Gh_A12G0020	0
13- 18:	Cotton_A_22020	Gh_A12G0021	0
13- 19:	Cotton_A_22019	Gh_A12G0022	0
13- 20:	Cotton_A_22018	Gh_A12G0023	0
13- 21:	Cotton_A_22016	Gh_A12G0024	0
13- 22:	Cotton_A_22015	Gh_A12G0025	1e-170
13- 23:	Cotton_A_22002	Gh_A12G0026	0
13- 24:	Cotton_A_22001	Gh_A12G0027	4e-151
13- 25:	Cotton_A_22000	Gh_A12G0028	0
13- 26:	Cotton_A_21999	Gh_A12G0030	0
13- 27:	Cotton_A_21998	Gh_A12G0031	0
13- 28:	Cotton_A_21997	Gh_A12G0032	5e-64
13- 29:	Cotton_A_21996	Gh_A12G0033	0
13- 30:	Cotton_A_21995	Gh_A12G0034	3e-67
13- 31:	Cotton_A_21994	Gh_A12G0035	0
13- 32:	Cotton_A_21993	Gh_A12G0036	0
13- 33:	Cotton_A_21992	Gh_A12G0037	0
13- 34:	Cotton_A_21991	Gh_A12G0038	1e-126
13- 35:	Cotton_A_21990	Gh_A12G0039	0
13- 36:	Cotton_A_21989	Gh_A12G0040	0
13- 37:	Cotton_A_21988	Gh_A12G0043	3e-124
13- 38:	Cotton_A_21987	Gh_A12G0044	0
13- 39:	Cotton_A_23679	Gh_A12G0045	0
13- 40:	Cotton_A_23678	Gh_A12G0046	0
13- 41:	Cotton_A_23677	Gh_A12G0047	0
13- 42:	Cotton_A_23676	Gh_A12G0048	0
13- 43:	Cotton_A_23675	Gh_A12G0049	4e-106
13- 44:	Cotton_A_23674	Gh_A12G0050	0
13- 45:	Cotton_A_23673	Gh_A12G0051	0
13- 46:	Cotton_A_23671	Gh_A12G0052	0
13- 47:	Cotton_A_23670	Gh_A12G0053	1e-86
13- 48:	Cotton_A_23669	Gh_A12G0054	0
13- 49:	Cotton_A_23668	Gh_A12G0055	0
13- 50:	Cotton_A_23665	Gh_A12G0057	5e-62
13- 51:	Cotton_A_23664	Gh_A12G0058	0
13- 52:	Cotton_A_23662	Gh_A12G0059	1e-97
13- 53:	Cotton_A_23661	Gh_A12G0060	0
13- 54:	Cotton_A_23660	Gh_A12G0061	0
13- 55:	Cotton_A_23659	Gh_A12G0062	1e-85
13- 56:	Cotton_A_23657	Gh_A12G0063	3e-88
13- 57:	Cotton_A_23656	Gh_A12G0064	8e-72
13- 58:	Cotton_A_23655	Gh_A12G0065	2e-28
13- 59:	Cotton_A_23650	Gh_A12G0068	4e-57
13- 60:	Cotton_A_23649	Gh_A12G0069	0
13- 61:	Cotton_A_23648	Gh_A12G0070	0
13- 62:	Cotton_A_23647	Gh_A12G0071	0
13- 63:	Cotton_A_23646	Gh_A12G0072	0
13- 64:	Cotton_A_23645	Gh_A12G0073	0
13- 65:	Cotton_A_23644	Gh_A12G0074	0
13- 66:	Cotton_A_34451	Gh_A12G0077	7e-165
13- 67:	Cotton_A_34452	Gh_A12G0078	0
13- 68:	Cotton_A_34453	Gh_A12G0079	2e-126
13- 69:	Cotton_A_34454	Gh_A12G0080	0
13- 70:	Cotton_A_30860	Gh_A12G0081	7e-100
13- 71:	Cotton_A_30864	Gh_A12G0085	0
13- 72:	Cotton_A_30865	Gh_A12G0086	7e-110
13- 73:	Cotton_A_30866	Gh_A12G0087	5e-162
13- 74:	Cotton_A_30867	Gh_A12G0090	0
13- 75:	Cotton_A_30868	Gh_A12G0091	0
13- 76:	Cotton_A_30869	Gh_A12G0092	7e-83
13- 77:	Cotton_A_30871	Gh_A12G0095	0
13- 78:	Cotton_A_30872	Gh_A12G0096	0
13- 79:	Cotton_A_30873	Gh_A12G0097	0
13- 80:	Cotton_A_30874	Gh_A12G0099	0
13- 81:	Cotton_A_30875	Gh_A12G0100	1e-104
13- 82:	Cotton_A_30877	Gh_A12G0101	2e-156
13- 83:	Cotton_A_15768	Gh_A12G0103	0
13- 84:	Cotton_A_15769	Gh_A12G0104	0
13- 85:	Cotton_A_15770	Gh_A12G0105	9e-174
13- 86:	Cotton_A_15771	Gh_A12G0106	0
13- 87:	Cotton_A_15772	Gh_A12G0107	0
13- 88:	Cotton_A_15773	Gh_A12G0108	2e-35
13- 89:	Cotton_A_15775	Gh_A12G0109	0
13- 90:	Cotton_A_15776	Gh_A12G0110	0
13- 91:	Cotton_A_15777	Gh_A12G0111	0
13- 92:	Cotton_A_15779	Gh_A12G0112	0
13- 93:	Cotton_A_15780	Gh_A12G0113	0
13- 94:	Cotton_A_15781	Gh_A12G0114	0
13- 95:	Cotton_A_15782	Gh_A12G0115	0
13- 96:	Cotton_A_15783	Gh_A12G0116	0
13- 97:	Cotton_A_15784	Gh_A12G0117	0
13- 98:	Cotton_A_15785	Gh_A12G0118	2e-119
13- 99:	Cotton_A_15786	Gh_A12G0119	0
13-100:	Cotton_A_15791	Gh_A12G0120	4e-159
13-101:	Cotton_A_15794	Gh_A12G0121	0
13-102:	Cotton_A_15795	Gh_A12G0122	7e-78
13-103:	Cotton_A_15796	Gh_A12G0123	0
13-104:	Cotton_A_15797	Gh_A12G0124	0
13-105:	Cotton_A_15798	Gh_A12G0125	0
13-106:	Cotton_A_15799	Gh_A12G0129	0
13-107:	Cotton_A_15800	Gh_A12G0130	0
13-108:	Cotton_A_15801	Gh_A12G0131	1e-60
13-109:	Cotton_A_15802	Gh_A12G0132	0
13-110:	Cotton_A_15803	Gh_A12G0133	2e-120
13-111:	Cotton_A_15804	Gh_A12G0134	0
13-112:	Cotton_A_15806	Gh_A12G0135	0
13-113:	Cotton_A_15808	Gh_A12G0136	0
13-114:	Cotton_A_15810	Gh_A12G0137	0
13-115:	Cotton_A_15811	Gh_A12G0138	0
13-116:	Cotton_A_15812	Gh_A12G0140	3e-49
13-117:	Cotton_A_15813	Gh_A12G0142	6e-15
13-118:	Cotton_A_15817	Gh_A12G0143	0
13-119:	Cotton_A_15818	Gh_A12G0144	2e-170
13-120:	Cotton_A_15819	Gh_A12G0145	0
13-121:	Cotton_A_15821	Gh_A12G0146	0
13-122:	Cotton_A_15822	Gh_A12G0147	0
13-123:	Cotton_A_15824	Gh_A12G0149	3e-30
13-124:	Cotton_A_15825	Gh_A12G0150	4e-88
13-125:	Cotton_A_15827	Gh_A12G0151	0
13-126:	Cotton_A_24617	Gh_A12G0155	0
13-127:	Cotton_A_24616	Gh_A12G0156	2e-80
13-128:	Cotton_A_24615	Gh_A12G0157	3e-132
13-129:	Cotton_A_24614	Gh_A12G0158	0
13-130:	Cotton_A_24613	Gh_A12G0159	0
13-131:	Cotton_A_24609	Gh_A12G0160	4e-35
13-132:	Cotton_A_24608	Gh_A12G0161	9e-134
13-133:	Cotton_A_24607	Gh_A12G0162	1e-120
13-134:	Cotton_A_24606	Gh_A12G0163	6e-76
13-135:	Cotton_A_24605	Gh_A12G0165	0
13-136:	Cotton_A_24603	Gh_A12G0167	0
13-137:	Cotton_A_24602	Gh_A12G0168	2e-24
13-138:	Cotton_A_24601	Gh_A12G0169	2e-114
13-139:	Cotton_A_24600	Gh_A12G0170	1e-161
13-140:	Cotton_A_24598	Gh_A12G0171	2e-48
13-141:	Cotton_A_24597	Gh_A12G0172	0
13-142:	Cotton_A_24596	Gh_A12G0173	8e-107
13-143:	Cotton_A_24594	Gh_A12G0175	1e-136
13-144:	Cotton_A_24593	Gh_A12G0176	0
13-145:	Cotton_A_24592	Gh_A12G0178	3e-148
13-146:	Cotton_A_24591	Gh_A12G0179	7e-78
13-147:	Cotton_A_24590	Gh_A12G0180	0
13-148:	Cotton_A_24589	Gh_A12G0181	0
13-149:	Cotton_A_24588	Gh_A12G0182	0
13-150:	Cotton_A_24587	Gh_A12G0183	0
13-151:	Cotton_A_24586	Gh_A12G0184	0
13-152:	Cotton_A_24585	Gh_A12G0185	1e-139
13-153:	Cotton_A_10737	Gh_A12G0186	9e-58
13-154:	Cotton_A_10738	Gh_A12G0187	0
13-155:	Cotton_A_10740	Gh_A12G0189	0
13-156:	Cotton_A_10745	Gh_A12G0191	5e-149
13-157:	Cotton_A_10746	Gh_A12G0192	5e-48
13-158:	Cotton_A_10749	Gh_A12G0193	0
13-159:	Cotton_A_10753	Gh_A12G0195	3e-116
13-160:	Cotton_A_10754	Gh_A12G0196	0
13-161:	Cotton_A_10755	Gh_A12G0197	0
13-162:	Cotton_A_10756	Gh_A12G0198	0
13-163:	Cotton_A_10757	Gh_A12G0199	0
13-164:	Cotton_A_10758	Gh_A12G0200	0
13-165:	Cotton_A_10761	Gh_A12G0201	3e-62
13-166:	Cotton_A_10762	Gh_A12G0204	0
13-167:	Cotton_A_10763	Gh_A12G0205	0
13-168:	Cotton_A_10764	Gh_A12G0206	0
13-169:	Cotton_A_10765	Gh_A12G0207	0
13-170:	Cotton_A_10766	Gh_A12G0208	0
13-171:	Cotton_A_10768	Gh_A12G0210	9e-125
13-172:	Cotton_A_10769	Gh_A12G0211	0
13-173:	Cotton_A_10770	Gh_A12G0212	0
13-174:	Cotton_A_10771	Gh_A12G0213	1e-121
13-175:	Cotton_A_10772	Gh_A12G0214	0
13-176:	Cotton_A_10773	Gh_A12G0215	0
13-177:	Cotton_A_10774	Gh_A12G0216	1e-174
13-178:	Cotton_A_10775	Gh_A12G0222	0
13-179:	Cotton_A_10776	Gh_A12G0223	0
13-180:	Cotton_A_10777	Gh_A12G0224	0
13-181:	Cotton_A_10779	Gh_A12G0225	2e-180
13-182:	Cotton_A_10780	Gh_A12G0226	6e-60
13-183:	Cotton_A_10782	Gh_A12G0227	1e-21
13-184:	Cotton_A_10783	Gh_A12G0228	2e-100
13-185:	Cotton_A_10784	Gh_A12G0229	5e-35
13-186:	Cotton_A_10787	Gh_A12G0230	0
13-187:	Cotton_A_10788	Gh_A12G0231	0
13-188:	Cotton_A_10789	Gh_A12G0232	0
13-189:	Cotton_A_10790	Gh_A12G0233	0
13-190:	Cotton_A_10792	Gh_A12G0235	0
13-191:	Cotton_A_10793	Gh_A12G0236	0
13-192:	Cotton_A_10794	Gh_A12G0237	2e-134
13-193:	Cotton_A_10795	Gh_A12G0238	0
13-194:	Cotton_A_10800	Gh_A12G0240	6e-54
13-195:	Cotton_A_10804	Gh_A12G0242	0
13-196:	Cotton_A_10805	Gh_A12G0243	0
13-197:	Cotton_A_10806	Gh_A12G0244	0
13-198:	Cotton_A_10807	Gh_A12G0245	1e-100
13-199:	Cotton_A_10808	Gh_A12G0246	0
13-200:	Cotton_A_10809	Gh_A12G0247	0
13-201:	Cotton_A_10810	Gh_A12G0248	0
13-202:	Cotton_A_10815	Gh_A12G0249	8e-146
13-203:	Cotton_A_10816	Gh_A12G0250	0
13-204:	Cotton_A_10817	Gh_A12G0251	0
13-205:	Cotton_A_10818	Gh_A12G0253	0
13-206:	Cotton_A_10819	Gh_A12G0254	6e-54
13-207:	Cotton_A_10820	Gh_A12G0255	1e-99
13-208:	Cotton_A_10821	Gh_A12G0256	0
13-209:	Cotton_A_10822	Gh_A12G0257	8e-60
13-210:	Cotton_A_38876	Gh_A12G0258	5e-173
13-211:	Cotton_A_38874	Gh_A12G0259	0
13-212:	Cotton_A_38873	Gh_A12G0260	1e-114
13-213:	Cotton_A_35581	Gh_A12G0261	0
13-214:	Cotton_A_35580	Gh_A12G0262	9e-132
13-215:	Cotton_A_35576	Gh_A12G0263	0
13-216:	Cotton_A_35575	Gh_A12G0264	6e-21
## Alignment 4: score=746.0 e_value=1.7e-51 N=18 A_A12 & AD_A12 plus
14- 0:	Cotton_A_32714	Gh_A12G0964	0
14- 1:	Cotton_A_23185	Gh_A12G0988	0
14- 2:	Cotton_A_23190	Gh_A12G0994	3e-36
14- 3:	Cotton_A_23193	Gh_A12G0997	0
14- 4:	Cotton_A_13251	Gh_A12G1006	2e-25
14- 5:	Cotton_A_13239	Gh_A12G1012	0
14- 6:	Cotton_A_13227	Gh_A12G1021	8e-51
14- 7:	Cotton_A_13226	Gh_A12G1022	1e-98
14- 8:	Cotton_A_13209	Gh_A12G1029	0
14- 9:	Cotton_A_13207	Gh_A12G1033	7e-42
14- 10:	Cotton_A_13206	Gh_A12G1040	9e-128
14- 11:	Cotton_A_13199	Gh_A12G1048	5e-147
14- 12:	Cotton_A_13198	Gh_A12G1049	2e-125
14- 13:	Cotton_A_13190	Gh_A12G1059	2e-111
14- 14:	Cotton_A_17344	Gh_A12G1063	5e-32
14- 15:	Cotton_A_17359	Gh_A12G1065	2e-82
14- 16:	Cotton_A_17365	Gh_A12G1066	8e-132
14- 17:	Cotton_A_17386	Gh_A12G1067	8e-25
## Alignment 5: score=688.0 e_value=1.1e-49 N=17 A_A12 & AD_A12 plus
15- 0:	Cotton_A_20951	Gh_A12G2088	0
15- 1:	Cotton_A_36662	Gh_A12G2112	1e-33
15- 2:	Cotton_A_36661	Gh_A12G2113	2e-10
15- 3:	Cotton_A_36658	Gh_A12G2115	0
15- 4:	Cotton_A_28359	Gh_A12G2129	2e-22
15- 5:	Cotton_A_25876	Gh_A12G2154	5e-21
15- 6:	Cotton_A_25877	Gh_A12G2155	8e-98
15- 7:	Cotton_A_25884	Gh_A12G2169	0
15- 8:	Cotton_A_25888	Gh_A12G2171	5e-40
15- 9:	Cotton_A_25894	Gh_A12G2172	4e-133
15- 10:	Cotton_A_26427	Gh_A12G2178	1e-140
15- 11:	Cotton_A_26426	Gh_A12G2179	4e-125
15- 12:	Cotton_A_26413	Gh_A12G2188	5e-108
15- 13:	Cotton_A_26258	Gh_A12G2192	1e-81
15- 14:	Cotton_A_26256	Gh_A12G2198	4e-135
15- 15:	Cotton_A_26255	Gh_A12G2216	1e-24
15- 16:	Cotton_A_26239	Gh_A12G2229	9e-17
## Alignment 6: score=274.0 e_value=8.3e-13 N=7 A_A12 & AD_A12 plus
16- 0:	Cotton_A_04471	Gh_A12G2115	1e-21
16- 1:	Cotton_A_04457	Gh_A12G2129	3e-29
16- 2:	Cotton_A_04448	Gh_A12G2154	3e-39
16- 3:	Cotton_A_04443	Gh_A12G2158	7e-170
16- 4:	Cotton_A_04442	Gh_A12G2159	0
16- 5:	Cotton_A_23026	Gh_A12G2174	3e-52
16- 6:	Cotton_A_23048	Gh_A12G2182	4e-71
## Alignment 7: score=265.0 e_value=2.6e-10 N=6 A_A12 & AD_A12 plus
17- 0:	Cotton_A_03373	Gh_A12G2048	8e-48
17- 1:	Cotton_A_03381	Gh_A12G2055	0
17- 2:	Cotton_A_03388	Gh_A12G2064	3e-10
17- 3:	Cotton_A_31990	Gh_A12G2074	8e-87
[truncated: 5,031 more rows]

## Sheet: Table S7
Table S7 Orthologous gene pairs between homologous chromosomes 12 of different cotton species
Sr. No.	A_A12	D_D08		Sr. No.	AD_A12	A_A12		Sr. No.	AD_D12	D_D08		Sr. No.	AD_A12	AD_D12
1	Cotton_A_27149	Gorai.008G000100.1		1	Gh_A12G0001	Cotton_A_27151		1	Gh_D12G0001	Gorai.008G298900.1		1	Gh_A12G0068	Gh_D12G0084
2	Cotton_A_27150	Gorai.008G000200.1		2	Gh_A12G0002	Cotton_A_27152		2	Gh_D12G0002	Gorai.008G000200.1		2	Gh_A12G0156	Gh_D12G0169
3	Cotton_A_27151	Gorai.008G000400.1		3	Gh_A12G0003	Cotton_A_27153		3	Gh_D12G0003	Gorai.008G000400.1		3	Gh_A12G0169	Gh_D12G0172
4	Cotton_A_27152	Gorai.008G000500.1		4	Gh_A12G0004	Cotton_A_27154		4	Gh_D12G0004	Gorai.008G000500.1		4	Gh_A12G0231	Gh_D12G0232
5	Cotton_A_27153	Gorai.008G000600.1		5	Gh_A12G0005	Cotton_A_27155		5	Gh_D12G0005	Gorai.008G000600.1		5	Gh_A12G0262	Gh_D12G0262
6	Cotton_A_27154	Gorai.008G000800.1		6	Gh_A12G0006	Cotton_A_27156		6	Gh_D12G0006	Gorai.008G000800.1		6	Gh_A12G0280	Gh_D12G0385
7	Cotton_A_27155	Gorai.008G000900.1		7	Gh_A12G0007	Cotton_A_27157		7	Gh_D12G0007	Gorai.008G000900.1		7	Gh_A12G0351	Gh_D12G0311
8	Cotton_A_27156	Gorai.008G001000.1		8	Gh_A12G0008	Cotton_A_27158		8	Gh_D12G0008	Gorai.008G001000.1		8	Gh_A12G0364	Gh_D12G2825
9	Cotton_A_27157	Gorai.008G001100.1		9	Gh_A12G0009	Cotton_A_27159		9	Gh_D12G0009	Gorai.008G001100.1		9	Gh_A12G0365	Gh_D12G0301
10	Cotton_A_27158	Gorai.008G001200.1		10	Gh_A12G0010	Cotton_A_27160		10	Gh_D12G0010	Gorai.008G001200.1		10	Gh_A12G0380	Gh_D12G0285
11	Cotton_A_27159	Gorai.008G001300.1		11	Gh_A12G0012	Cotton_A_27161		11	Gh_D12G0011	Gorai.008G001300.1		11	Gh_A12G0430	Gh_D12G0427
12	Cotton_A_27160	Gorai.008G001400.1		12	Gh_A12G0013	Cotton_A_27162		12	Gh_D12G0012	Gorai.008G001400.1		12	Gh_A12G0490	Gh_D12G0498
13	Cotton_A_27161	Gorai.008G001500.1		13	Gh_A12G0014	Cotton_A_27163		13	Gh_D12G0013	Gorai.008G001500.1		13	Gh_A12G0507	Gh_D12G0519
14	Cotton_A_27162	Gorai.008G001600.1		14	Gh_A12G0015	Cotton_A_27165		14	Gh_D12G0014	Gorai.008G001600.1		14	Gh_A12G0532	Gh_D12G0548
15	Cotton_A_27163	Gorai.008G001700.1		15	Gh_A12G0016	Cotton_A_27168		15	Gh_D12G0015	Gorai.008G001700.1		15	Gh_A12G0538	Gh_D12G0554
16	Cotton_A_27165	Gorai.008G001800.1		16	Gh_A12G0018	Cotton_A_22025		16	Gh_D12G0016	Gorai.008G001800.1		16	Gh_A12G0652	Gh_D12G0653
17	Cotton_A_27164	Gorai.008G001900.1		17	Gh_A12G0019	Cotton_A_22024		17	Gh_D12G0017	Gorai.008G002000.1		17	Gh_A12G0770	Gh_D12G1089
18	Cotton_A_27168	Gorai.008G002200.1		18	Gh_A12G0020	Cotton_A_22023		18	Gh_D12G0018	Gorai.008G002200.1		18	Gh_A12G0794	Gh_D12G0787
19	Cotton_A_22025	Gorai.008G002300.1		19	Gh_A12G0021	Cotton_A_22020		19	Gh_D12G0020	Gorai.008G002400.1		19	Gh_A12G0861	Gh_D12G0941
20	Cotton_A_22024	Gorai.008G002400.1		20	Gh_A12G0022	Cotton_A_22019		20	Gh_D12G0021	Gorai.008G002500.1		20	Gh_A12G0901	Gh_D12G0990
21	Cotton_A_22023	Gorai.008G002500.1		21	Gh_A12G0023	Cotton_A_22018		21	Gh_D12G0022	Gorai.008G002600.1		21	Gh_A12G1022	Gh_D12G1141
22	Cotton_A_22022	Gorai.008G002600.1		22	Gh_A12G0024	Cotton_A_22016		22	Gh_D12G0023	Gorai.008G002700.1		22	Gh_A12G1030	Gh_D12G1149
23	Cotton_A_22020	Gorai.008G002700.1		23	Gh_A12G0025	Cotton_A_22015		23	Gh_D12G0026	Gorai.008G002800.1		23	Gh_A12G1052	Gh_D12G1172
24	Cotton_A_22019	Gorai.008G002800.1		24	Gh_A12G0026	Cotton_A_22002		24	Gh_D12G0027	Gorai.008G002900.1		24	Gh_A12G1067	Gh_D12G1191
25	Cotton_A_22018	Gorai.008G002900.1		25	Gh_A12G0027	Cotton_A_22001		25	Gh_D12G0028	Gorai.008G003000.1		25	Gh_A12G1102	Gh_D12G1226
26	Cotton_A_22016	Gorai.008G003000.1		26	Gh_A12G0029	Cotton_A_22000		26	Gh_D12G0029	Gorai.008G003100.1		26	Gh_A12G1103	Gh_D12G1227
27	Cotton_A_22015	Gorai.008G003100.1		27	Gh_A12G0030	Cotton_A_21999		27	Gh_D12G0030	Gorai.008G003200.1		27	Gh_A12G1110	Gh_D12G1235
28	Cotton_A_22014	Gorai.008G003200.1		28	Gh_A12G0031	Cotton_A_21998		28	Gh_D12G0031	Gorai.008G003300.1		28	Gh_A12G1152	Gh_D12G1911
29	Cotton_A_22013	Gorai.008G003300.1		29	Gh_A12G0032	Cotton_A_21997		29	Gh_D12G0032	Gorai.008G003400.1		29	Gh_A12G1163	Gh_D12G1283
30	Cotton_A_22012	Gorai.008G003400.1		30	Gh_A12G0033	Cotton_A_21996		30	Gh_D12G0033	Gorai.008G003500.1		30	Gh_A12G1165	Gh_D12G1377
31	Cotton_A_22011	Gorai.008G003500.1		31	Gh_A12G0034	Cotton_A_21995		31	Gh_D12G0034	Gorai.008G003600.1		31	Gh_A12G1167	Gh_D12G1286
32	Cotton_A_22010	Gorai.008G003600.1		32	Gh_A12G0035	Cotton_A_21994		32	Gh_D12G0035	Gorai.008G003700.1		32	Gh_A12G1182	Gh_D12G1304
33	Cotton_A_22009	Gorai.008G003700.1		33	Gh_A12G0036	Cotton_A_21993		33	Gh_D12G0036	Gorai.008G003800.1		33	Gh_A12G1204	Gh_D12G1327
34	Cotton_A_22008	Gorai.008G003800.1		34	Gh_A12G0037	Cotton_A_21992		34	Gh_D12G0037	Gorai.008G003900.1		34	Gh_A12G1212	Gh_D12G1335
35	Cotton_A_22007	Gorai.008G003900.1		35	Gh_A12G0038	Cotton_A_21991		35	Gh_D12G0038	Gorai.008G004000.1		35	Gh_A12G1220	Gh_D12G1343
36	Cotton_A_22006	Gorai.008G004000.1		36	Gh_A12G0039	Cotton_A_21990		36	Gh_D12G0039	Gorai.008G004100.1		36	Gh_A12G1222	Gh_D12G1346
37	Cotton_A_22005	Gorai.008G004100.1		37	Gh_A12G0040	Cotton_A_21989		37	Gh_D12G0040	Gorai.008G004200.1		37	Gh_A12G1239	Gh_D12G1365
38	Cotton_A_22004	Gorai.008G004200.1		38	Gh_A12G0043	Cotton_A_21988		38	Gh_D12G0041	Gorai.008G004400.1		38	Gh_A12G1270	Gh_D12G1393
39	Cotton_A_27692	Gorai.008G004300.1		39	Gh_A12G0044	Cotton_A_21987		39	Gh_D12G0042	Gorai.008G004500.1		39	Gh_A12G1273	Gh_D12G1910
40	Cotton_A_22003	Gorai.008G004400.1		40	Gh_A12G0045	Cotton_A_23679		40	Gh_D12G0043	Gorai.008G004600.1		40	Gh_A12G1285	Gh_D12G1407
41	Cotton_A_22002	Gorai.008G004500.1		41	Gh_A12G0046	Cotton_A_23678		41	Gh_D12G0044	Gorai.008G004700.1		41	Gh_A12G1297	Gh_D12G1419
42	Cotton_A_22001	Gorai.008G004600.1		42	Gh_A12G0047	Cotton_A_23677		42	Gh_D12G0045	Gorai.008G004800.1		42	Gh_A12G1307	Gh_D12G1430
43	Cotton_A_22000	Gorai.008G004700.1		43	Gh_A12G0048	Cotton_A_23676		43	Gh_D12G0047	Gorai.008G005000.1		43	Gh_A12G1309	Gh_D12G1433
44	Cotton_A_21999	Gorai.008G004800.1		44	Gh_A12G0049	Cotton_A_23675		44	Gh_D12G0048	Gorai.008G005100.1		44	Gh_A12G1326	Gh_D12G1451
45	Cotton_A_21997	Gorai.008G005000.1		45	Gh_A12G0050	Cotton_A_23674		45	Gh_D12G0049	Gorai.008G005200.1		45	Gh_A12G1356	Gh_D12G1479
46	Cotton_A_21996	Gorai.008G005100.1		46	Gh_A12G0051	Cotton_A_23673		46	Gh_D12G0050	Gorai.008G005300.1		46	Gh_A12G1383	Gh_D12G1506
47	Cotton_A_21995	Gorai.008G005200.1		47	Gh_A12G0052	Cotton_A_23671		47	Gh_D12G0051	Gorai.008G005400.1		47	Gh_A12G1384	Gh_D12G1507
48	Cotton_A_21994	Gorai.008G005300.1		48	Gh_A12G0053	Cotton_A_23670		48	Gh_D12G0052	Gorai.008G005500.1		48	Gh_A12G1393	Gh_D12G1515
49	Cotton_A_21993	Gorai.008G005400.1		49	Gh_A12G0054	Cotton_A_23669		49	Gh_D12G0053	Gorai.008G005700.1		49	Gh_A12G1400	Gh_D12G1522
50	Cotton_A_21992	Gorai.008G005500.1		50	Gh_A12G0055	Cotton_A_23668		50	Gh_D12G0054	Gorai.008G005800.1		50	Gh_A12G1453	Gh_D12G1570
51	Cotton_A_21991	Gorai.008G005700.1		51	Gh_A12G0056	Cotton_A_23666		51	Gh_D12G0055	Gorai.008G005900.1		51	Gh_A12G1454	Gh_D12G1571
52	Cotton_A_21990	Gorai.008G005800.1		52	Gh_A12G0057	Cotton_A_23665		52	Gh_D12G0056	Gorai.008G006000.1		52	Gh_A12G1499	Gh_D12G1625
53	Cotton_A_21989	Gorai.008G005900.1		53	Gh_A12G0058	Cotton_A_23664		53	Gh_D12G0057	Gorai.008G006100.1		53	Gh_A12G1510	Gh_D12G1634
54	Cotton_A_21988	Gorai.008G006100.1		54	Gh_A12G0059	Cotton_A_23662		54	Gh_D12G0058	Gorai.008G006200.1		54	Gh_A12G1516	Gh_D12G2770
55	Cotton_A_21987	Gorai.008G006200.1		55	Gh_A12G0060	Cotton_A_23661		55	Gh_D12G0059	Gorai.008G006300.1		55	Gh_A12G1521	Gh_D12G1643
56	Cotton_A_23679	Gorai.008G006300.1		56	Gh_A12G0061	Cotton_A_23660		56	Gh_D12G0060	Gorai.008G006500.1		56	Gh_A12G1527	Gh_D12G1650
57	Cotton_A_23678	Gorai.008G006500.1		57	Gh_A12G0062	Cotton_A_23658		57	Gh_D12G0061	Gorai.008G006600.1		57	Gh_A12G1600	Gh_D12G1740
58	Cotton_A_23677	Gorai.008G006600.1		58	Gh_A12G0063	Cotton_A_23657		58	Gh_D12G0062	Gorai.008G006700.1		58	Gh_A12G1608	Gh_D12G1748
59	Cotton_A_23676	Gorai.008G006700.1		59	Gh_A12G0064	Cotton_A_23656		59	Gh_D12G0063	Gorai.008G006900.1		59	Gh_A12G1617	Gh_D12G1757
60	Cotton_A_23675	Gorai.008G006900.1		60	Gh_A12G0065	Cotton_A_23655		60	Gh_D12G0064	Gorai.008G007000.1		60	Gh_A12G1651	Gh_D12G1801
61	Cotton_A_23674	Gorai.008G007000.1		61	Gh_A12G0066	Cotton_A_23652		61	Gh_D12G0065	Gorai.008G007100.1		61	Gh_A12G1668	Gh_D12G1825
62	Cotton_A_23673	Gorai.008G007100.1		62	Gh_A12G0067	Cotton_A_23651		62	Gh_D12G0066	Gorai.008G007200.1		62	Gh_A12G1676	Gh_D12G1833
63	Cotton_A_23671	Gorai.008G007200.1		63	Gh_A12G0068	Cotton_A_23650		63	Gh_D12G0067	Gorai.008G007300.1		63	Gh_A12G1677	Gh_D12G1834
64	Cotton_A_23670	Gorai.008G007300.1		64	Gh_A12G0069	Cotton_A_23649		64	Gh_D12G0068	Gorai.008G007400.1		64	Gh_A12G1704	Gh_D12G1866
65	Cotton_A_23669	Gorai.008G007400.1		65	Gh_A12G0070	Cotton_A_23648		65	Gh_D12G0069	Gorai.008G007500.1		65	Gh_A12G1724	Gh_D12G1882
66	Cotton_A_23668	Gorai.008G007500.1		66	Gh_A12G0071	Cotton_A_23647		66	Gh_D12G0070	Gorai.008G007600.1		66	Gh_A12G1730	Gh_D12G1888
67	Cotton_A_23667	Gorai.008G007600.1		67	Gh_A12G0072	Cotton_A_23646		67	Gh_D12G0071	Gorai.008G007700.1		67	Gh_A12G1731	Gh_D12G1889
68	Cotton_A_23666	Gorai.008G007700.1		68	Gh_A12G0073	Cotton_A_23645		68	Gh_D12G0073	Gorai.008G007800.1		68	Gh_A12G1751	Gh_D12G1902
69	Cotton_A_23665	Gorai.008G007800.1		69	Gh_A12G0074	Cotton_A_23644		69	Gh_D12G0074	Gorai.008G007900.1		69	Gh_A12G1776	Gh_D12G1943
70	Cotton_A_23664	Gorai.008G007900.1		70	Gh_A12G0075	Cotton_A_03396		70	Gh_D12G0075	Gorai.008G008000.1		70	Gh_A12G1814	Gh_D12G1985
71	Cotton_A_23662	Gorai.008G008000.1		71	Gh_A12G0077	Cotton_A_34451		71	Gh_D12G0076	Gorai.008G008100.1		71	Gh_A12G1831	Gh_D12G2003
72	Cotton_A_23661	Gorai.008G008100.1		72	Gh_A12G0078	Cotton_A_34452		72	Gh_D12G0077	Gorai.008G008400.1		72	Gh_A12G1861	Gh_D12G2032
73	Cotton_A_23660	Gorai.008G008200.1		73	Gh_A12G0079	Cotton_A_34453		73	Gh_D12G0078	Gorai.008G008500.1		73	Gh_A12G1876	Gh_D12G2052
74	Cotton_A_23658	Gorai.008G008400.1		74	Gh_A12G0080	Cotton_A_34454		74	Gh_D12G0079	Gorai.008G008600.1		74	Gh_A12G1935	Gh_D12G2116
75	Cotton_A_23657	Gorai.008G008500.1		75	Gh_A12G0081	Cotton_A_34455		75	Gh_D12G0080	Gorai.008G008700.1		75	Gh_A12G1971	Gh_D12G2150
76	Cotton_A_23656	Gorai.008G008600.1		76	Gh_A12G0082	Cotton_A_34456		76	Gh_D12G0081	Gorai.008G009000.1		76	Gh_A12G2011	Gh_D12G2187
77	Cotton_A_23655	Gorai.008G008700.1		77	Gh_A12G0083	Cotton_A_30861		77	Gh_D12G0082	Gorai.008G009100.1		77	Gh_A12G2014	Gh_D12G2190
78	Cotton_A_23652	Gorai.008G009100.1		78	Gh_A12G0084	Cotton_A_30863		78	Gh_D12G0083	Gorai.008G009200.1		78	Gh_A12G2025	Gh_D12G2203
79	Cotton_A_23651	Gorai.008G009200.1		79	Gh_A12G0085	Cotton_A_30864		79	Gh_D12G0084	Gorai.008G009300.1		79	Gh_A12G2030	Gh_D12G2208
80	Cotton_A_23650	Gorai.008G009300.1		80	Gh_A12G0086	Cotton_A_30865		80	Gh_D12G0085	Gorai.008G009400.1		80	Gh_A12G2055	Gh_D12G2233
81	Cotton_A_23649	Gorai.008G009400.1		81	Gh_A12G0087	Cotton_A_30866		81	Gh_D12G0086	Gorai.008G009500.1		81	Gh_A12G2075	Gh_D12G2251
82	Cotton_A_23648	Gorai.008G009500.1		82	Gh_A12G0090	Cotton_A_30867		82	Gh_D12G0087	Gorai.008G009600.1		82	Gh_A12G2105	Gh_D12G2276
83	Cotton_A_23647	Gorai.008G009600.1		83	Gh_A12G0091	Cotton_A_30868		83	Gh_D12G0088	Gorai.008G009700.1		83	Gh_A12G2134	Gh_D12G2314
84	Cotton_A_23646	Gorai.008G009700.1		84	Gh_A12G0092	Cotton_A_30869		84	Gh_D12G0089	Gorai.008G009800.1		84	Gh_A12G2170	Gh_D12G2349
85	Cotton_A_23645	Gorai.008G009800.1		85	Gh_A12G0093	Cotton_A_30870		85	Gh_D12G0090	Gorai.008G009900.1		85	Gh_A12G2172	Gh_D12G2351
86	Cotton_A_23644	Gorai.008G009900.1		86	Gh_A12G0095	Cotton_A_30871		86	Gh_D12G0091	Gorai.008G010000.1		86	Gh_A12G2220	Gh_D12G2726
87	Cotton_A_34451	Gorai.008G010200.1		87	Gh_A12G0096	Cotton_A_30872		87	Gh_D12G0092	Gorai.008G010100.1		87	Gh_A12G2237	Gh_D12G2702
88	Cotton_A_34452	Gorai.008G010300.1		88	Gh_A12G0097	Cotton_A_30873		88	Gh_D12G0093	Gorai.008G010200.1		88	Gh_A12G2238	Gh_D12G2704
89	Cotton_A_34453	Gorai.008G010400.1		89	Gh_A12G0099	Cotton_A_30874		89	Gh_D12G0094	Gorai.008G010300.1		89	Gh_A12G2254	Gh_D12G2403
90	Cotton_A_34454	Gorai.008G010500.1		90	Gh_A12G0100	Cotton_A_30875		90	Gh_D12G0095	Gorai.008G010400.1		90	Gh_A12G2304	Gh_D12G2440
91	Cotton_A_34455	Gorai.008G010600.1		91	Gh_A12G0101	Cotton_A_30877		91	Gh_D12G0096	Gorai.008G010500.1		91	Gh_A12G2326	Gh_D12G2460
92	Cotton_A_34456	Gorai.008G010700.1		92	Gh_A12G0103	Cotton_A_15768		92	Gh_D12G0097	Gorai.008G010600.1		92	Gh_A12G2332	Gh_D12G2467
93	Cotton_A_30860	Gorai.008G010800.1		93	Gh_A12G0104	Cotton_A_15769		93	Gh_D12G0098	Gorai.008G010700.1		93	Gh_A12G2348	Gh_D12G2484
94	Cotton_A_30863	Gorai.008G010900.1		94	Gh_A12G0105	Cotton_A_15770		94	Gh_D12G0099	Gorai.008G010800.1		94	Gh_A12G2417	Gh_D12G2654
95	Cotton_A_30864	Gorai.008G011100.1		95	Gh_A12G0106	Cotton_A_15771		95	Gh_D12G0100	Gorai.008G010900.1		95	Gh_A12G2428	Gh_D12G2553
96	Cotton_A_30865	Gorai.008G011200.1		96	Gh_A12G0107	Cotton_A_15772		96	Gh_D12G0101	Gorai.008G011100.1		96	Gh_A12G2482	Gh_D12G2610
97	Cotton_A_30866	Gorai.008G011300.1		97	Gh_A12G0108	Cotton_A_15773		97	Gh_D12G0102	Gorai.008G011400.1		97	Gh_A12G2498	Gh_D12G2626
98	Cotton_A_30867	Gorai.008G011600.1		98	Gh_A12G0109	Cotton_A_15775		98	Gh_D12G0103	Gorai.008G011600.1		98	Gh_A12G2502	Gh_D12G2629
99	Cotton_A_30868	Gorai.008G011700.1		99	Gh_A12G0110	Cotton_A_15776		99	Gh_D12G0104	Gorai.008G011700.1		99	Gh_A12G2505	Gh_D12G2632
100	Cotton_A_30869	Gorai.008G011800.1		100	Gh_A12G0111	Cotton_A_15777		100	Gh_D12G0105	Gorai.008G011800.1		100	Gh_A12G2509	Gh_D12G2636
101	Cotton_A_30870	Gorai.008G011900.1		101	Gh_A12G0112	Cotton_A_15779		101	Gh_D12G0106	Gorai.008G011900.1		101	Gh_A12G2676	Gh_D12G2757
102	Cotton_A_30871	Gorai.008G012200.1		102	Gh_A12G0113	Cotton_A_15780		102	Gh_D12G0107	Gorai.008G012100.1		102	Gh_A12G2678	Gh_D12G2755
103	Cotton_A_30872	Gorai.008G012300.1		103	Gh_A12G0114	Cotton_A_15781		103	Gh_D12G0108	Gorai.008G012200.1		103	Gh_A12G2692	Gh_D12G2287
104	Cotton_A_30873	Gorai.008G012400.1		104	Gh_A12G0115	Cotton_A_15782		104	Gh_D12G0109	Gorai.008G012300.1		104	Gh_A12G2450	Gh_D12G2577
105	Cotton_A_30874	Gorai.008G012600.1		105	Gh_A12G0116	Cotton_A_15783		105	Gh_D12G0110	Gorai.008G012400.1		105	Gh_A12G0438	Gh_D12G0439
106	Cotton_A_30875	Gorai.008G012700.1		106	Gh_A12G0117	Cotton_A_15784		106	Gh_D12G0111	Gorai.008G012600.1		106	Gh_A12G1590	Gh_D12G1722
107	Cotton_A_30877	Gorai.008G012800.1		107	Gh_A12G0118	Cotton_A_15785		107	Gh_D12G0112	Gorai.008G012700.1		107	Gh_A12G0069	Gh_D12G0085
108	Cotton_A_15768	Gorai.008G013000.1		108	Gh_A12G0119	Cotton_A_15786		108	Gh_D12G0113	Gorai.008G012800.1		108	Gh_A12G1925	Gh_D12G2105
109	Cotton_A_15769	Gorai.008G013100.1		109	Gh_A12G0120	Cotton_A_15791		109	Gh_D12G0114	Gorai.008G012900.1		109	Gh_A12G1811	Gh_D12G1982
110	Cotton_A_15770	Gorai.008G013200.1		110	Gh_A12G0121	Cotton_A_15794		110	Gh_D12G0115	Gorai.008G013000.1		110	Gh_A12G0322	Gh_D12G0344
111	Cotton_A_15771	Gorai.008G013400.1		111	Gh_A12G0122	Cotton_A_15795		111	Gh_D12G0116	Gorai.008G013100.1		111	Gh_A12G2168	Gh_D12G2347
112	Cotton_A_15772	Gorai.008G013500.1		112	Gh_A12G0123	Cotton_A_15796		112	Gh_D12G0117	Gorai.008G013200.1		112	Gh_A12G2262	Gh_D12G2411
113	Cotton_A_15773	Gorai.008G013600.1		113	Gh_A12G0124	Cotton_A_15797		113	Gh_D12G0118	Gorai.008G013300.1		113	Gh_A12G2088	Gh_D12G2264
114	Cotton_A_15775	Gorai.008G013700.1		114	Gh_A12G0125	Cotton_A_15798		114	Gh_D12G0119	Gorai.008G013500.1		114	Gh_A12G0145	Gh_D12G0160
115	Cotton_A_15776	Gorai.008G013800.1		115	Gh_A12G0127	Cotton_A_15789		115	Gh_D12G0120	Gorai.008G013600.1		115	Gh_A12G1477	Gh_D12G1602
116	Cotton_A_15777	Gorai.008G013900.1		116	Gh_A12G0128	Cotton_A_15790		116	Gh_D12G0121	Gorai.008G013700.1		116	Gh_A12G0411	Gh_D12G0407
117	Cotton_A_15779	Gorai.008G014000.1		117	Gh_A12G0129	Cotton_A_15799		117	Gh_D12G0122	Gorai.008G013800.1		117	Gh_A12G0052	Gh_D12G0066
118	Cotton_A_15780	Gorai.008G014100.1		118	Gh_A12G0130	Cotton_A_15800		118	Gh_D12G0123	Gorai.008G013900.1		118	Gh_A12G0530	Gh_D12G0546
119	Cotton_A_15781	Gorai.008G014200.1		119	Gh_A12G0131	Cotton_A_15801		119	Gh_D12G0124	Gorai.008G014000.1		119	Gh_A12G0605	Gh_D12G0613
120	Cotton_A_15782	Gorai.008G014300.1		120	Gh_A12G0132	Cotton_A_15802		120	Gh_D12G0125	Gorai.008G014100.1		120	Gh_A12G0454	Gh_D12G0457
121	Cotton_A_15783	Gorai.008G014400.1		121	Gh_A12G0133	Cotton_A_15803		121	Gh_D12G0126	Gorai.008G014200.1		121	Gh_A12G0549	Gh_D12G0566
122	Cotton_A_15784	Gorai.008G014600.1		122	Gh_A12G0134	Cotton_A_15804		122	Gh_D12G0127	Gorai.008G014300.1		122	Gh_A12G0685	Gh_D12G0687
123	Cotton_A_15785	Gorai.008G014700.1		123	Gh_A12G0135	Cotton_A_15806		123	Gh_D12G0129	Gorai.008G014400.1		123	Gh_A12G1065	Gh_D12G1189
124	Cotton_A_15786	Gorai.008G014800.1		124	Gh_A12G0136	Cotton_A_15808		124	Gh_D12G0130	Gorai.008G014500.1		124	Gh_A12G1980	Gh_D12G2158
125	Cotton_A_15788	Gorai.008G014900.1		125	Gh_A12G0137	Cotton_A_15810		125	Gh_D12G0131	Gorai.008G014600.1		125	Gh_A12G2729	Gh_D12G2544
126	Cotton_A_15789	Gorai.008G015000.1		126	Gh_A12G0138	Cotton_A_15811		126	Gh_D12G0132	Gorai.008G014700.1		126	Gh_A12G2294	Gh_D12G2431
127	Cotton_A_15791	Gorai.008G015100.1		127	Gh_A12G0140	Cotton_A_15812		127	Gh_D12G0133	Gorai.008G014800.1		127	Gh_A12G2463	Gh_D12G2591
128	Cotton_A_15792	Gorai.008G015200.1		128	Gh_A12G0142	Cotton_A_15813		128	Gh_D12G0134	Gorai.008G014900.1		128	Gh_A12G0573	Gh_D12G0588
129	Cotton_A_15794	Gorai.008G015300.1		129	Gh_A12G0143	Cotton_A_15817		129	Gh_D12G0135	Gorai.008G015000.1		129	Gh_A12G0603	Gh_D12G2782
130	Cotton_A_15795	Gorai.008G015400.1		130	Gh_A12G0144	Cotton_A_15818		130	Gh_D12G0136	Gorai.008G015100.1		130	Gh_A12G1672	Gh_D12G1829
131	Cotton_A_15796	Gorai.008G015500.1		131	Gh_A12G0145	Cotton_A_15819		131	Gh_D12G0137	Gorai.008G015200.1		131	Gh_A12G1800	Gh_D12G1969
132	Cotton_A_15797	Gorai.008G015600.1		132	Gh_A12G0146	Cotton_A_15821		132	Gh_D12G0138	Gorai.008G015300.1		132	Gh_A12G0104	Gh_D12G0116
133	Cotton_A_15798	Gorai.008G015700.1		133	Gh_A12G0147	Cotton_A_15822		133	Gh_D12G0139	Gorai.008G015400.1		133	Gh_A12G0893	Gh_D12G0979
134	Cotton_A_15799	Gorai.008G015800.1		134	Gh_A12G0149	Cotton_A_15824		134	Gh_D12G0140	Gorai.008G015500.1		134	Gh_A12G1906	Gh_D12G2086
135	Cotton_A_15800	Gorai.008G015900.1		135	Gh_A12G0150	Cotton_A_15825		135	Gh_D12G0141	Gorai.008G015600.1		135	Gh_A12G0760	Gh_D12G0889
136	Cotton_A_15802	Gorai.008G016000.1		136	Gh_A12G0152	Cotton_A_15827		136	Gh_D12G0142	Gorai.008G015700.1		136	Gh_A12G0469	Gh_D12G0471
137	Cotton_A_15803	Gorai.008G016100.1		137	Gh_A12G0155	Cotton_A_24617		137	Gh_D12G0143	Gorai.008G015800.1		137	Gh_A12G0807	Gh_D12G0825
138	Cotton_A_15804	Gorai.008G016300.1		138	Gh_A12G0156	Cotton_A_24616		138	Gh_D12G0144	Gorai.008G015900.1		138	Gh_A12G1279	Gh_D12G1401
139	Cotton_A_15806	Gorai.008G016400.1		139	Gh_A12G0157	Cotton_A_24615		139	Gh_D12G0146	Gorai.008G016000.1		139	Gh_A12G0523	Gh_D12G0537
140	Cotton_A_15808	Gorai.008G016500.1		140	Gh_A12G0158	Cotton_A_24614		140	Gh_D12G0147	Gorai.008G016100.1		140	Gh_A12G1657	Gh_D12G1814
141	Cotton_A_15810	Gorai.008G016600.1		141	Gh_A12G0159	Cotton_A_24613		141	Gh_D12G0148	Gorai.008G016300.1		141	Gh_A12G2024	Gh_D12G2202
142	Cotton_A_15811	Gorai.008G016700.1		142	Gh_A12G0160	Cotton_A_24609		142	Gh_D12G0149	Gorai.008G016400.1		142	Gh_A12G2352	Gh_D12G2489
143	Cotton_A_15812	Gorai.008G016800.1		143	Gh_A12G0161	Cotton_A_24608		143	Gh_D12G0150	Gorai.008G016500.1		143	Gh_A12G2031	Gh_D12G2209
144	Cotton_A_15813	Gorai.008G017000.1		144	Gh_A12G0162	Cotton_A_24607		144	Gh_D12G0151	Gorai.008G016600.1		144	Gh_A12G0540	Gh_D12G0556
145	Cotton_A_15814	Gorai.008G017100.1		145	Gh_A12G0163	Cotton_A_24606		145	Gh_D12G0152	Gorai.008G016700.1		145	Gh_A12G1899	Gh_D12G2080
146	Cotton_A_15815	Gorai.008G017200.1		146	Gh_A12G0165	Cotton_A_24605		146	Gh_D12G0153	Gorai.008G016800.1		146	Gh_A12G2694	Gh_D12G2289
147	Cotton_A_22034	Gorai.008G017300.1		147	Gh_A12G0167	Cotton_A_24603		147	Gh_D12G0154	Gorai.008G016900.1		147	Gh_A12G2671	Gh_D12G2748
148	Cotton_A_15816	Gorai.008G017400.1		148	Gh_A12G0168	Cotton_A_24602		148	Gh_D12G0155	Gorai.008G017000.1		148	Gh_A12G1341	Gh_D12G1467
149	Cotton_A_15817	Gorai.008G017500.1		149	Gh_A12G0169	Cotton_A_24601		149	Gh_D12G0156	Gorai.008G017200.1		149	Gh_A12G1893	Gh_D12G2074
150	Cotton_A_15818	Gorai.008G017600.1		150	Gh_A12G0170	Cotton_A_24600		150	Gh_D12G0157	Gorai.008G017400.1		150	Gh_A12G1966	Gh_D12G2145
151	Cotton_A_15819	Gorai.008G017700.1		151	Gh_A12G0171	Cotton_A_24598		151	Gh_D12G0158	Gorai.008G017500.1		151	Gh_A12G2701	Gh_D12G2687
152	Cotton_A_15821	Gorai.008G017800.1		152	Gh_A12G0172	Cotton_A_24597		152	Gh_D12G0159	Gorai.008G017600.1		152	Gh_A12G0399	Gh_D12G0269
153	Cotton_A_15822	Gorai.008G017900.1		153	Gh_A12G0173	Cotton_A_24596		153	Gh_D12G0160	Gorai.008G017700.1		153	Gh_A12G0408	Gh_D12G0405
154	Cotton_A_15823	Gorai.008G018000.1		154	Gh_A12G0175	Cotton_A_24594		154	Gh_D12G0161	Gorai.008G017800.1		154	Gh_A12G0810	Gh_D12G0828
155	Cotton_A_15825	Gorai.008G018100.1		155	Gh_A12G0176	Cotton_A_24593		155	Gh_D12G0162	Gorai.008G017900.1		155	Gh_A12G1910	Gh_D12G2090
156	Cotton_A_15827	Gorai.008G018200.1		156	Gh_A12G0178	Cotton_A_24592		156	Gh_D12G0163	Gorai.008G018100.1		156	Gh_A12G2453	Gh_D12G2580
157	Cotton_A_24617	Gorai.008G018700.1		157	Gh_A12G0179	Cotton_A_24591		157	Gh_D12G0164	Gorai.008G018200.1		157	Gh_A12G2686	Gh_D12G2743
158	Cotton_A_24616	Gorai.008G018800.1		158	Gh_A12G0180	Cotton_A_24590		158	Gh_D12G0166	Gorai.008G018500.1		158	Gh_A12G1857	Gh_D12G2028
159	Cotton_A_24615	Gorai.008G018900.1		159	Gh_A12G0181	Cotton_A_24589		159	Gh_D12G0167	Gorai.008G018600.1		159	Gh_A12G0981	Gh_D12G1100
160	Cotton_A_24614	Gorai.008G019000.1		160	Gh_A12G0182	Cotton_A_24588		160	Gh_D12G0168	Gorai.008G018700.1		160	Gh_A12G1796	Gh_D12G1964
161	Cotton_A_24613	Gorai.008G019100.1		161	Gh_A12G0183	Cotton_A_24587		161	Gh_D12G0169	Gorai.008G018800.1		161	Gh_A12G0453	Gh_D12G0456
162	Cotton_A_24612	Gorai.008G019200.1		162	Gh_A12G0184	Cotton_A_24586		162	Gh_D12G0171	Gorai.008G020100.1		162	Gh_A12G0632	Gh_D12G0650
163	Cotton_A_24611	Gorai.008G019300.1		163	Gh_A12G0185	Cotton_A_24585		163	Gh_D12G0172	Gorai.008G020300.1		163	Gh_A12G1577	Gh_D12G1708
164	Cotton_A_24609	Gorai.008G019400.1		164	Gh_A12G0186	Cotton_A_10737		164	Gh_D12G0173	Gorai.008G020400.1		164	Gh_A12G1793	Gh_D12G1960
165	Cotton_A_24608	Gorai.008G019500.1		165	Gh_A12G0187	Cotton_A_10738		165	Gh_D12G0174	Gorai.008G020500.1		165	Gh_A12G2359	Gh_D12G2496
166	Cotton_A_24607	Gorai.008G019600.1		166	Gh_A12G0188	Cotton_A_10739		166	Gh_D12G0175	Gorai.008G020600.1		166	Gh_A12G1645	Gh_D12G1789
167	Cotton_A_24606	Gorai.008G019700.1		167	Gh_A12G0189	Cotton_A_10740		167	Gh_D12G0176	Gorai.008G020700.1		167	Gh_A12G0799	Gh_D12G0814
168	Cotton_A_24605	Gorai.008G019900.1		168	Gh_A12G0191	Cotton_A_10745		168	Gh_D12G0177	Gorai.008G020800.1		168	Gh_A12G1956	Gh_D12G2136
169	Cotton_A_24603	Gorai.008G020100.1		169	Gh_A12G0192	Cotton_A_10746		169	Gh_D12G0178	Gorai.008G021000.1		169	Gh_A12G2096	Gh_D12G2267
170	Cotton_A_24601	Gorai.008G020300.1		170	Gh_A12G0193	Cotton_A_10749		170	Gh_D12G0179	Gorai.008G021100.1		170	Gh_A12G0910	Gh_D12G1000
171	Cotton_A_24600	Gorai.008G020400.1		171	Gh_A12G0194	Cotton_A_10752		171	Gh_D12G0180	Gorai.008G021200.1		171	Gh_A12G0330	Gh_D12G0335
172	Cotton_A_24598	Gorai.008G020500.1		172	Gh_A12G0195	Cotton_A_10753		172	Gh_D12G0181	Gorai.008G021300.1		172	Gh_A12G1109	Gh_D12G1234
173	Cotton_A_24597	Gorai.008G020600.1		173	Gh_A12G0196	Cotton_A_10754		173	Gh_D12G0182	Gorai.008G021400.1		173	Gh_A12G2071	Gh_D12G2247
174	Cotton_A_24596	Gorai.008G020700.1		174	Gh_A12G0197	Cotton_A_10755		174	Gh_D12G0183	Gorai.008G021500.1		174	Gh_A12G2582	Gh_D12G0881
175	Cotton_A_24594	Gorai.008G020900.1		175	Gh_A12G0198	Cotton_A_10756		175	Gh_D12G0184	Gorai.008G021600.1		175	Gh_A12G1563	Gh_D12G1691
176	Cotton_A_24593	Gorai.008G021000.1		176	Gh_A12G0199	Cotton_A_10757		176	Gh_D12G0185	Gorai.008G021700.1		176	Gh_A12G0232	Gh_D12G0233
177	Cotton_A_24592	Gorai.008G021100.1		177	Gh_A12G0200	Cotton_A_10758		177	Gh_D12G0186	Gorai.008G021800.1		177	Gh_A12G0545	Gh_D12G0562
178	Cotton_A_24591	Gorai.008G021200.1		178	Gh_A12G0201	Cotton_A_10761		178	Gh_D12G0187	Gorai.008G022000.1		178	Gh_A12G1940	Gh_D12G2121
179	Cotton_A_24590	Gorai.008G021300.1		179	Gh_A12G0204	Cotton_A_10762		179	Gh_D12G0188	Gorai.008G022100.1		179	Gh_A12G1991	Gh_D12G2170
180	Cotton_A_24589	Gorai.008G021400.1		180	Gh_A12G0205	Cotton_A_10763		180	Gh_D12G0189	Gorai.008G022200.1		180	Gh_A12G2058	Gh_D12G2236
181	Cotton_A_24588	Gorai.008G021500.1		181	Gh_A12G0206	Cotton_A_10764		181	Gh_D12G0190	Gorai.008G022500.1		181	Gh_A12G2177	Gh_D12G2356
182	Cotton_A_24587	Gorai.008G021600.1		182	Gh_A12G0207	Cotton_A_10765		182	Gh_D12G0193	Gorai.008G022600.1		182	Gh_A12G0897	Gh_D12G0983
183	Cotton_A_24586	Gorai.008G021700.1		183	Gh_A12G0208	Cotton_A_10766		183	Gh_D12G0194	Gorai.008G022700.1		183	Gh_A12G1706	Gh_D12G1868
184	Cotton_A_24585	Gorai.008G021800.1		184	Gh_A12G0210	Cotton_A_10768		184	Gh_D12G0195	Gorai.008G022800.1		184	Gh_A12G1924	Gh_D12G2104
185	Cotton_A_10737	Gorai.008G021900.1		185	Gh_A12G0211	Cotton_A_10769		185	Gh_D12G0196	Gorai.008G023000.1		185	Gh_A12G0198	Gh_D12G0200
186	Cotton_A_08071	Gorai.008G203700.1		186	Gh_A12G0212	Cotton_A_10770		186	Gh_D12G0197	Gorai.008G023100.1		186	Gh_A12G1986	Gh_D12G2165
187	Cotton_A_10738	Gorai.008G022000.1		187	Gh_A12G0213	Cotton_A_10771		187	Gh_D12G0198	Gorai.008G023200.1		187	Gh_A12G2154	Gh_D12G2330
188	Cotton_A_10739	Gorai.008G022200.1		188	Gh_A12G0214	Cotton_A_10772		188	Gh_D12G0199	Gorai.008G023300.1		188	Gh_A12G0565	Gh_D12G0581
189	Cotton_A_10743	Gorai.008G022400.1		189	Gh_A12G0215	Cotton_A_10773		189	Gh_D12G0200	Gorai.008G023400.1		189	Gh_A12G1702	Gh_D12G1864
190	Cotton_A_10740	Gorai.008G022500.1		190	Gh_A12G0216	Cotton_A_10774		190	Gh_D12G0202	Gorai.008G023500.1		190	Gh_A12G2141	Gh_D12G2318
191	Cotton_A_10745	Gorai.008G022600.1		191	Gh_A12G0222	Cotton_A_10775		191	Gh_D12G0203	Gorai.008G023600.1		191	Gh_A12G2362	Gh_D12G2499
192	Cotton_A_10746	Gorai.008G022700.1		192	Gh_A12G0223	Cotton_A_10776		192	Gh_D12G0205	Gorai.008G023900.1		192	Gh_A12G0385	Gh_D12G0279
193	Cotton_A_10749	Gorai.008G022800.1		193	Gh_A12G0224	Cotton_A_10777		193	Gh_D12G0206	Gorai.008G024000.1		193	Gh_A12G1407	Gh_D12G1525
194	Cotton_A_10752	Gorai.008G022900.1		194	Gh_A12G0225	Cotton_A_10779		194	Gh_D12G0207	Gorai.008G024100.1		194	Gh_A12G0775	Gh_D12G0778
195	Cotton_A_10753	Gorai.008G023000.1		195	Gh_A12G0226	Cotton_A_10781		195	Gh_D12G0208	Gorai.008G024200.1		195	Gh_A12G0791	Gh_D12G0808
196	Cotton_A_10754	Gorai.008G023200.1		196	Gh_A12G0228	Cotton_A_10785		196	Gh_D12G0209	Gorai.008G024300.1		196	Gh_A12G0927	Gh_D12G1017
197	Cotton_A_10755	Gorai.008G023300.1		197	Gh_A12G0229	Cotton_A_10786		197	Gh_D12G0210	Gorai.008G024400.1		197	Gh_A12G0972	Gh_D12G1084
198	Cotton_A_10756	Gorai.008G023400.1		198	Gh_A12G0230	Cotton_A_10787		198	Gh_D12G0212	Gorai.008G024500.1		198	Gh_A12G2023	Gh_D12G2201
199	Cotton_A_10757	Gorai.008G023500.1		199	Gh_A12G0231	Cotton_A_10788		199	Gh_D12G0213	Gorai.008G024600.1		199	Gh_A12G2431	Gh_D12G2556
200	Cotton_A_10758	Gorai.008G023600.1		200	Gh_A12G0232	Cotton_A_10789		200	Gh_D12G0214	Gorai.008G024700.1		200	Gh_A12G0957	Gh_D12G1069
201	Cotton_A_10761	Gorai.008G023900.1		201	Gh_A12G0233	Cotton_A_10790		201	Gh_D12G0215	Gorai.008G024800.1		201	Gh_A12G1352	Gh_D12G1477
202	Cotton_A_10762	Gorai.008G024000.1		202	Gh_A12G0234	Cotton_A_10791		202	Gh_D12G0216	Gorai.008G024900.1		202	Gh_A12G2524	Gh_D12G0041
203	Cotton_A_10763	Gorai.008G024100.1		203	Gh_A12G0235	Cotton_A_10792		203	Gh_D12G0217	Gorai.008G025000.1		203	Gh_A12G0876	Gh_D12G0959
204	Cotton_A_10764	Gorai.008G024200.1		204	Gh_A12G0236	Cotton_A_10793		204	Gh_D12G0220	Gorai.008G025200.1		204	Gh_A12G1962	Gh_D12G2141
205	Cotton_A_10765	Gorai.008G024300.1		205	Gh_A12G0237	Cotton_A_10794		205	Gh_D12G0222	Gorai.008G025300.1		205	Gh_A12G2662	Gh_D12G1933
206	Cotton_A_10766	Gorai.008G024400.1		206	Gh_A12G0239	Cotton_A_10795		206	Gh_D12G0223	Gorai.008G025400.1		206	Gh_A12G2723	Gh_D12G2551
207	Cotton_A_10768	Gorai.008G024500.1		207	Gh_A12G0241	Cotton_A_10802		207	Gh_D12G0224	Gorai.008G025600.1		207	Gh_A12G0723	Gh_D12G0746
208	Cotton_A_10769	Gorai.008G024600.1		208	Gh_A12G0242	Cotton_A_10804		208	Gh_D12G0225	Gorai.008G025700.1		208	Gh_A12G0848	Gh_D12G0928
209	Cotton_A_10770	Gorai.008G024700.1		209	Gh_A12G0243	Cotton_A_10805		209	Gh_D12G0226	Gorai.008G025800.1		209	Gh_A12G1342	Gh_D12G1468
210	Cotton_A_10771	Gorai.008G024800.1		210	Gh_A12G0244	Cotton_A_10806		210	Gh_D12G0228	Gorai.008G025900.1		210	Gh_A12G2054	Gh_D12G2232
211	Cotton_A_10772	Gorai.008G024900.1		211	Gh_A12G0245	Cotton_A_10807		211	Gh_D12G0229	Gorai.008G026000.1		211	Gh_A12G2608	Gh_D12G1058
212	Cotton_A_10773	Gorai.008G025000.1		212	Gh_A12G0246	Cotton_A_10808		212	Gh_D12G0230	Gorai.008G026100.1		212	Gh_A12G0637	Gh_D12G0863
213	Cotton_A_10774	Gorai.008G025100.1		213	Gh_A12G0247	Cotton_A_10809		213	Gh_D12G0231	Gorai.008G026200.1		213	Gh_A12G0906	Gh_D12G0995
214	Cotton_A_10775	Gorai.008G025200.1		214	Gh_A12G0248	Cotton_A_10810		214	Gh_D12G0232	Gorai.008G026300.1		214	Gh_A12G1349	Gh_D12G1474
215	Cotton_A_10776	Gorai.008G025300.1		215	Gh_A12G0249	Cotton_A_10815		215	Gh_D12G0233	Gorai.008G026400.1		215	Gh_A12G1512	Gh_D12G1636
216	Cotton_A_10777	Gorai.008G025400.1		216	Gh_A12G0250	Cotton_A_10816		216	Gh_D12G0234	Gorai.008G026500.1		216	Gh_A12G2224	Gh_D12G2711
217	Cotton_A_10779	Gorai.008G025600.1		217	Gh_A12G0251	Cotton_A_10817		217	Gh_D12G0235	Gorai.008G026600.1		217	Gh_A12G0048	Gh_D12G0062
218	Cotton_A_10780	Gorai.008G025700.1		218	Gh_A12G0253	Cotton_A_10818		218	Gh_D12G0236	Gorai.008G026800.1		218	Gh_A12G0420	Gh_D12G0416
219	Cotton_A_10781	Gorai.008G025800.1		219	Gh_A12G0254	Cotton_A_10819		219	Gh_D12G0237	Gorai.008G026900.1		219	Gh_A12G1765	Gh_D12G1921
220	Cotton_A_10782	Gorai.008G025900.1		220	Gh_A12G0255	Cotton_A_10820		220	Gh_D12G0239	Gorai.008G027000.1		220	Gh_A12G2282	Gh_D12G2676
221	Cotton_A_10784	Gorai.008G026000.1		221	Gh_A12G0256	Cotton_A_10821		221	Gh_D12G0240	Gorai.008G027100.1		221	Gh_A12G2475	Gh_D12G2603
222	Cotton_A_10786	Gorai.008G026100.1		222	Gh_A12G0257	Cotton_A_10822		222	Gh_D12G0241	Gorai.008G027200.1		222	Gh_A12G1557	Gh_D12G1684
223	Cotton_A_10787	Gorai.008G026200.1		223	Gh_A12G0258	Cotton_A_38876		223	Gh_D12G0242	Gorai.008G027300.1		223	Gh_A12G2339	Gh_D12G2475
224	Cotton_A_10788	Gorai.008G026300.1		224	Gh_A12G0259	Cotton_A_38874		224	Gh_D12G0244	Gorai.008G027500.1		224	Gh_A12G1144	Gh_D12G1265
225	Cotton_A_10789	Gorai.008G026400.1		225	Gh_A12G0260	Cotton_A_38873		225	Gh_D12G0245	Gorai.008G027600.1		225	Gh_A12G1945	Gh_D12G2125
226	Cotton_A_10790	Gorai.008G026500.1		226	Gh_A12G0261	Cotton_A_35581		226	Gh_D12G0246	Gorai.008G027700.1		226	Gh_A12G0441	Gh_D12G0443
227	Cotton_A_10792	Gorai.008G026600.1		227	Gh_A12G0262	Cotton_A_35580		227	Gh_D12G0247	Gorai.008G027800.1		227	Gh_A12G2506	Gh_D12G2633
228	Cotton_A_10793	Gorai.008G026700.1		228	Gh_A12G0263	Cotton_A_35576		228	Gh_D12G0248	Gorai.008G028000.1		228	Gh_A12G0185	Gh_D12G0186
229	Cotton_A_10794	Gorai.008G026800.1		229	Gh_A12G0264	Cotton_A_35575		229	Gh_D12G0249	Gorai.008G028100.1		229	Gh_A12G0447	Gh_D12G0449
230	Cotton_A_10795	Gorai.008G026900.1		230	Gh_A12G0265	Cotton_A_02056		230	Gh_D12G0250	Gorai.008G028200.1		230	Gh_A12G0887	Gh_D12G0971
231	Cotton_A_10802	Gorai.008G027000.1		231	Gh_A12G0266	Cotton_A_02057		231	Gh_D12G0251	Gorai.008G028300.1		231	Gh_A12G0970	Gh_D12G1082
232	Cotton_A_10803	Gorai.008G027100.1		232	Gh_A12G0267	Cotton_A_02058		232	Gh_D12G0252	Gorai.008G028500.1		232	Gh_A12G1007	Gh_D12G1127
233	Cotton_A_10804	Gorai.008G027200.1		233	Gh_A12G0268	Cotton_A_02059		233	Gh_D12G0253	Gorai.008G028600.1		233	Gh_A12G1278	Gh_D12G1400
234	Cotton_A_10805	Gorai.008G027300.1		234	Gh_A12G0269	Cotton_A_02062		234	Gh_D12G0254	Gorai.008G028700.1		234	Gh_A12G1327	Gh_D12G1452
235	Cotton_A_10806	Gorai.008G027500.1		235	Gh_A12G0270	Cotton_A_02063		235	Gh_D12G0255	Gorai.008G028800.1		235	Gh_A12G1335	Gh_D12G1462
236	Cotton_A_10807	Gorai.008G027600.1		236	Gh_A12G0271	Cotton_A_02064		236	Gh_D12G0256	Gorai.008G028900.1		236	Gh_A12G1862	Gh_D12G2033
237	Cotton_A_10808	Gorai.008G027700.1		237	Gh_A12G0272	Cotton_A_02065		237	Gh_D12G0257	Gorai.008G029000.1		237	Gh_A12G2278	Gh_D12G2694
238	Cotton_A_10809	Gorai.008G027800.1		238	Gh_A12G0273	Cotton_A_02066		238	Gh_D12G0259	Gorai.008G029300.1		238	Gh_A12G2681	Gh_D12G2752
239	Cotton_A_10810	Gorai.008G028000.1		239	Gh_A12G0274	Cotton_A_02067		239	Gh_D12G0260	Gorai.008G029500.1		239	Gh_A12G2716	Gh_D12G2671
240	Cotton_A_10813	Gorai.008G028100.1		240	Gh_A12G0275	Cotton_A_02068		240	Gh_D12G0261	Gorai.008G029600.1		240	Gh_A12G0027	Gh_D12G0043
241	Cotton_A_10814	Gorai.008G028200.1		241	Gh_A12G0276	Cotton_A_02069		241	Gh_D12G0262	Gorai.008G029700.1		241	Gh_A12G0211	Gh_D12G0213
242	Cotton_A_10815	Gorai.008G028300.1		242	Gh_A12G0277	Cotton_A_02070		242	Gh_D12G0263	Gorai.008G029800.1		242	Gh_A12G1162	Gh_D12G1282
243	Cotton_A_10816	Gorai.008G028500.1		243	Gh_A12G0278	Cotton_A_02071		243	Gh_D12G0264	Gorai.008G029900.1		243	Gh_A12G1339	Gh_D12G1465
244	Cotton_A_10817	Gorai.008G028600.1		244	Gh_A12G0279	Cotton_A_02072		244	Gh_D12G0265	Gorai.008G030000.1		244	Gh_A12G2217	Gh_D12G2722
245	Cotton_A_10818	Gorai.008G028700.1		245	Gh_A12G0280	Cotton_A_02073		245	Gh_D12G0266	Gorai.008G030100.1		245	Gh_A12G0693	Gh_D12G0697
246	Cotton_A_10819	Gorai.008G028800.1		246	Gh_A12G0281	Cotton_A_02074		246	Gh_D12G0268	Gorai.008G030300.1		246	Gh_A12G0789	Gh_D12G0807
247	Cotton_A_10820	Gorai.008G028900.1		247	Gh_A12G0283	Cotton_A_02075		247	Gh_D12G0269	Gorai.008G030400.1		247	Gh_A12G1308	Gh_D12G1432
248	Cotton_A_10821	Gorai.008G029000.1		248	Gh_A12G0284	Cotton_A_02076		248	Gh_D12G0270	Gorai.008G030600.1		248	Gh_A12G1446	Gh_D12G1563
249	Cotton_A_10822	Gorai.008G029100.1		249	Gh_A12G0285	Cotton_A_02078		249	Gh_D12G0271	Gorai.008G030700.1		249	Gh_A12G1558	Gh_D12G1686
250	Cotton_A_38876	Gorai.008G029200.1		250	Gh_A12G0286	Cotton_A_02079		250	Gh_D12G0272	Gorai.008G030800.1		250	Gh_A12G0535	Gh_D12G0551
251	Cotton_A_38874	Gorai.008G029300.1		251	Gh_A12G0287	Cotton_A_02080		251	Gh_D12G0273	Gorai.008G030900.1		251	Gh_A12G0624	Gh_D12G0641
252	Cotton_A_38873	Gorai.008G029500.1		252	Gh_A12G0288	Cotton_A_02082		252	Gh_D12G0274	Gorai.008G031000.1		252	Gh_A12G2048	Gh_D12G2226
253	Cotton_A_35581	Gorai.008G029600.1		253	Gh_A12G0289	Cotton_A_02085		253	Gh_D12G0275	Gorai.008G031100.1		253	Gh_A12G2392	Gh_D12G2519
254	Cotton_A_35580	Gorai.008G029700.1		254	Gh_A12G0290	Cotton_A_02087		254	Gh_D12G0276	Gorai.008G031200.1		254	Gh_A12G0273	Gh_D12G2820
255	Cotton_A_35576	Gorai.008G029800.1		255	Gh_A12G0292	Cotton_A_02088		255	Gh_D12G0277	Gorai.008G031300.1		255	Gh_A12G0574	Gh_D12G0589
256	Cotton_A_35575	Gorai.008G029900.1		256	Gh_A12G0293	Cotton_A_02089		256	Gh_D12G0278	Gorai.008G031400.1		256	Gh_A12G2161	Gh_D12G2338
257	Cotton_A_35574	Gorai.008G030000.1		257	Gh_A12G0294	Cotton_A_02091		257	Gh_D12G0279	Gorai.008G031500.1		257	Gh_A12G2640	Gh_D12G1727
258	Cotton_A_35573	Gorai.008G030100.1		258	Gh_A12G0295	Cotton_A_02092		258	Gh_D12G0280	Gorai.008G031600.1		258	Gh_A12G0382	Gh_D12G0283
259	Cotton_A_27199	Gorai.008G030300.1		259	Gh_A12G0296	Cotton_A_02094		259	Gh_D12G0281	Gorai.008G031700.1		259	Gh_A12G1457	Gh_D12G1583
260	Cotton_A_27200	Gorai.008G030400.1		260	Gh_A12G0297	Cotton_A_02095		260	Gh_D12G0282	Gorai.008G165000.1		260	Gh_A12G1458	Gh_D12G1584
261	Cotton_A_27201	Gorai.008G030600.1		261	Gh_A12G0298	Cotton_A_02096		261	Gh_D12G0283	Gorai.008G031800.1		261	Gh_A12G1759	Gh_D12G1913
262	Cotton_A_27202	Gorai.008G030700.1		262	Gh_A12G0299	Cotton_A_02097		262	Gh_D12G0284	Gorai.008G031900.1		262	Gh_A12G0272	Gh_D12G2821
263	Cotton_A_27208	Gorai.008G030800.1		263	Gh_A12G0300	Cotton_A_02098		263	Gh_D12G0285	Gorai.008G032000.1		263	Gh_A12G0619	Gh_D12G0632
264	Cotton_A_27209	Gorai.008G030900.1		264	Gh_A12G0301	Cotton_A_02099		264	Gh_D12G0286	Gorai.008G032100.1		264	Gh_A12G0715	Gh_D12G0733
265	Cotton_A_27211	Gorai.008G031000.1		265	Gh_A12G0302	Cotton_A_02100		265	Gh_D12G0287	Gorai.008G032200.1		265	Gh_A12G0805	Gh_D12G0823
266	Cotton_A_27212	Gorai.008G031100.1		266	Gh_A12G0303	Cotton_A_02101		266	Gh_D12G0288	Gorai.008G032300.1		266	Gh_A12G2015	Gh_D12G2191
267	Cotton_A_27215	Gorai.008G031200.1		267	Gh_A12G0304	Cotton_A_02102		267	Gh_D12G0289	Gorai.008G032500.1		267	Gh_A12G2479	Gh_D12G2607
268	Cotton_A_27216	Gorai.008G031300.1		268	Gh_A12G0305	Cotton_A_02104		268	Gh_D12G0290	Gorai.008G202300.1		268	Gh_A12G1785	Gh_D12G1952
269	Cotton_A_27217	Gorai.008G031400.1		269	Gh_A12G0314	Cotton_A_02107		269	Gh_D12G0291	Gorai.008G032600.1		269	Gh_A12G1790	Gh_D12G1956
270	Cotton_A_27218	Gorai.008G031500.1		270	Gh_A12G0316	Cotton_A_02109		270	Gh_D12G0292	Gorai.008G032700.1		270	Gh_A12G1931	Gh_D12G2112
271	Cotton_A_27219	Gorai.008G031600.1		271	Gh_A12G0319	Cotton_A_32448		271	Gh_D12G0293	Gorai.008G032800.1		271	Gh_A12G2164	Gh_D12G2341
272	Cotton_A_27220	Gorai.008G031700.1		272	Gh_A12G0320	Cotton_A_32445		272	Gh_D12G0294	Gorai.008G032900.1		272	Gh_A12G2642	Gh_D12G1730
273	Cotton_A_27221	Gorai.008G031800.1		273	Gh_A12G0322	Cotton_A_32443		273	Gh_D12G0295	Gorai.008G033000.1		273	Gh_A12G0915	Gh_D12G1004
274	Cotton_A_27222	Gorai.008G031900.1		274	Gh_A12G0323	Cotton_A_32442		274	Gh_D12G0296	Gorai.008G033100.1		274	Gh_A12G1169	Gh_D12G1289
275	Cotton_A_27223	Gorai.008G032000.1		275	Gh_A12G0324	Cotton_A_32441		275	Gh_D12G0298	Gorai.008G033200.1		275	Gh_A12G1288	Gh_D12G1410
276	Cotton_A_27224	Gorai.008G032100.1		276	Gh_A12G0325	Cotton_A_32440		276	Gh_D12G0299	Gorai.008G033300.1		276	Gh_A12G1869	Gh_D12G2043
277	Cotton_A_27225	Gorai.008G032200.1		277	Gh_A12G0326	Cotton_A_32438		277	Gh_D12G0300	Gorai.008G033400.1		277	Gh_A12G2541	Gh_D12G0658
278	Cotton_A_15308	Gorai.008G032300.1		278	Gh_A12G0327	Cotton_A_15242		278	Gh_D12G0301	Gorai.008G033600.1		278	Gh_A12G0547	Gh_D12G0564
279	Cotton_A_06122	Gorai.008G032400.1		279	Gh_A12G0328	Cotton_A_15243		279	Gh_D12G0302	Gorai.008G034200.1		279	Gh_A12G0864	Gh_D12G0945
280	Cotton_A_15307	Gorai.008G032500.1		280	Gh_A12G0329	Cotton_A_15244		280	Gh_D12G0303	Gorai.008G034300.1		280	Gh_A12G1221	Gh_D12G1344
281	Cotton_A_15306	Gorai.008G032600.1		281	Gh_A12G0330	Cotton_A_15246		281	Gh_D12G0304	Gorai.008G034500.1		281	Gh_A12G1979	Gh_D12G2157
282	Cotton_A_15305	Gorai.008G032700.1		282	Gh_A12G0331	Cotton_A_15247		282	Gh_D12G0305	Gorai.008G034600.1		282	Gh_A12G1048	Gh_D12G1168
283	Cotton_A_15304	Gorai.008G032800.1		283	Gh_A12G0332	Cotton_A_15248		283	Gh_D12G0306	Gorai.008G034800.1		283	Gh_A12G1675	Gh_D12G1832
284	Cotton_A_15303	Gorai.008G032900.1		284	Gh_A12G0333	Cotton_A_15249		284	Gh_D12G0307	Gorai.008G034900.1		284	Gh_A12G1929	Gh_D12G2110
285	Cotton_A_15302	Gorai.008G033000.1		285	Gh_A12G0334	Cotton_A_15250		285	Gh_D12G0308	Gorai.008G035000.1		285	Gh_A12G0567	Gh_D12G0583
286	Cotton_A_15301	Gorai.008G033100.1		286	Gh_A12G0335	Cotton_A_15251		286	Gh_D12G0309	Gorai.008G035100.1		286	Gh_A12G0435	Gh_D12G0433
287	Cotton_A_15300	Gorai.008G033200.1		287	Gh_A12G0336	Cotton_A_15253		287	Gh_D12G0310	Gorai.008G035200.1		287	Gh_A12G0918	Gh_D12G1010
288	Cotton_A_15299	Gorai.008G033300.1		288	Gh_A12G0337	Cotton_A_15254		288	Gh_D12G0311	Gorai.008G035300.1		288	Gh_A12G0983	Gh_D12G1102
289	Cotton_A_15298	Gorai.008G033400.1		289	Gh_A12G0338	Cotton_A_15255		289	Gh_D12G0312	Gorai.008G035400.1		289	Gh_A12G1435	Gh_D12G1554
290	Cotton_A_15297	Gorai.008G033500.1		290	Gh_A12G0339	Cotton_A_15256		290	Gh_D12G0314	Gorai.008G035500.1		290	Gh_A12G1633	Gh_D12G1776
291	Cotton_A_15296	Gorai.008G033600.1		291	Gh_A12G0340	Cotton_A_15258		291	Gh_D12G0315	Gorai.008G035600.1		291	Gh_A12G1665	Gh_D12G1822
292	Cotton_A_15294	Gorai.008G033700.1		292	Gh_A12G0341	Cotton_A_15259		292	Gh_D12G0316	Gorai.008G035700.1		292	Gh_A12G1720	Gh_D12G1879
293	Cotton_A_15293	Gorai.008G033800.1		293	Gh_A12G0342	Cotton_A_15263		293	Gh_D12G0317	Gorai.008G035900.1		293	Gh_A12G2687	Gh_D12G2737
294	Cotton_A_15292	Gorai.008G033900.1		294	Gh_A12G0344	Cotton_A_15261		294	Gh_D12G0318	Gorai.008G036000.1		294	Gh_A12G0279	Gh_D12G0386
295	Cotton_A_15291	Gorai.008G034000.1		295	Gh_A12G0346	Cotton_A_15260		295	Gh_D12G0319	Gorai.008G036100.1		295	Gh_A12G0593	Gh_D12G0605
296	Cotton_A_15290	Gorai.008G034100.1		296	Gh_A12G0347	Cotton_A_15264		296	Gh_D12G0320	Gorai.008G036200.1		296	Gh_A12G1546	Gh_D12G1680
297	Cotton_A_15288	Gorai.008G034300.1		297	Gh_A12G0349	Cotton_A_15267		297	Gh_D12G0321	Gorai.008G036300.1		297	Gh_A12G1566	Gh_D12G1694
298	Cotton_A_15287	Gorai.008G034500.1		298	Gh_A12G0350	Cotton_A_15269		298	Gh_D12G0322	Gorai.008G036400.1		298	Gh_A12G1620	Gh_D12G1761
299	Cotton_A_15285	Gorai.008G034600.1		299	Gh_A12G0351	Cotton_A_15274		299	Gh_D12G0323	Gorai.008G036500.1		299	Gh_A12G1666	Gh_D12G1823
300	Cotton_A_15281	Gorai.008G034800.1		300	Gh_A12G0352	Cotton_A_15275		300	Gh_D12G0324	Gorai.008G036600.1		300	Gh_A12G1981	Gh_D12G2159
301	Cotton_A_15280	Gorai.008G034900.1		301	Gh_A12G0354	Cotton_A_15279		301	Gh_D12G0325	Gorai.008G036700.1		301	Gh_A12G0110	Gh_D12G0122
302	Cotton_A_15279	Gorai.008G035000.1		302	Gh_A12G0355	Cotton_A_15280		302	Gh_D12G0326	Gorai.008G036800.1		302	Gh_A12G0557	Gh_D12G0574
303	Cotton_A_15276	Gorai.008G035100.1		303	Gh_A12G0356	Cotton_A_15281		303	Gh_D12G0328	Gorai.008G036900.1		303	Gh_A12G0827	Gh_D12G0877
304	Cotton_A_15275	Gorai.008G035200.1		304	Gh_A12G0358	Cotton_A_15287		304	Gh_D12G0329	Gorai.008G037000.1		304	Gh_A12G1116	Gh_D12G1243
305	Cotton_A_15274	Gorai.008G035300.1		305	Gh_A12G0359	Cotton_A_15288		305	Gh_D12G0330	Gorai.008G037200.1		305	Gh_A12G1118	Gh_D12G1245
306	Cotton_A_15269	Gorai.008G035600.1		306	Gh_A12G0361	Cotton_A_15291		306	Gh_D12G0331	Gorai.008G037300.1		306	Gh_A12G1324	Gh_D12G1449
307	Cotton_A_15267	Gorai.008G035700.1		307	Gh_A12G0362	Cotton_A_15292		307	Gh_D12G0332	Gorai.008G037400.1		307	Gh_A12G1626	Gh_D12G1769
308	Cotton_A_15264	Gorai.008G035900.1		308	Gh_A12G0363	Cotton_A_15293		308	Gh_D12G0333	Gorai.008G037500.1		308	Gh_A12G2366	Gh_D12G2501
309	Cotton_A_15261	Gorai.008G036000.1		309	Gh_A12G0364	Cotton_A_15294		309	Gh_D12G0334	Gorai.008G037600.1		309	Gh_A12G2682	Gh_D12G2283
310	Cotton_A_15262	Gorai.008G036100.1		310	Gh_A12G0365	Cotton_A_15296		310	Gh_D12G0335	Gorai.008G037700.1		310	Gh_A12G0418	Gh_D12G0414
311	Cotton_A_15263	Gorai.008G036200.1		311	Gh_A12G0366	Cotton_A_15298		311	Gh_D12G0336	Gorai.008G037800.1		311	Gh_A12G2018	Gh_D12G2196
312	Cotton_A_15259	Gorai.008G036300.1		312	Gh_A12G0367	Cotton_A_15299		312	Gh_D12G0337	Gorai.008G037900.1		312	Gh_A12G2050	Gh_D12G2228
313	Cotton_A_15258	Gorai.008G036400.1		313	Gh_A12G0368	Cotton_A_15300		313	Gh_D12G0338	Gorai.008G038000.1		313	Gh_A12G2468	Gh_D12G2596
314	Cotton_A_15256	Gorai.008G036700.1		314	Gh_A12G0369	Cotton_A_15301		314	Gh_D12G0339	Gorai.008G038200.1		314	Gh_A12G0103	Gh_D12G0115
315	Cotton_A_15255	Gorai.008G036800.1		315	Gh_A12G0370	Cotton_A_15302		315	Gh_D12G0340	Gorai.008G038300.1		315	Gh_A12G1380	Gh_D12G1504
316	Cotton_A_15254	Gorai.008G036900.1		316	Gh_A12G0371	Cotton_A_15303		316	Gh_D12G0342	Gorai.008G038400.1		316	Gh_A12G1581	Gh_D12G1713
317	Cotton_A_15253	Gorai.008G037000.1		317	Gh_A12G0372	Cotton_A_15304		317	Gh_D12G0343	Gorai.008G038500.1		317	Gh_A12G2145	Gh_D12G2321
318	Cotton_A_15251	Gorai.008G037200.1		318	Gh_A12G0373	Cotton_A_15305		318	Gh_D12G0344	Gorai.008G038600.1		318	Gh_A12G2432	Gh_D12G2557
319	Cotton_A_15250	Gorai.008G037300.1		319	Gh_A12G0375	Cotton_A_15306		319	Gh_D12G0346	Gorai.008G038700.1		319	Gh_A12G0926	Gh_D12G1016
320	Cotton_A_15249	Gorai.008G037400.1		320	Gh_A12G0376	Cotton_A_15307		320	Gh_D12G0347	Gorai.008G038800.1		320	Gh_A12G0976	Gh_D12G1092
321	Cotton_A_15248	Gorai.008G037500.1		321	Gh_A12G0377	Cotton_A_15308		321	Gh_D12G0349	Gorai.008G038900.1		321	Gh_A12G1459	Gh_D12G1585
322	Cotton_A_15247	Gorai.008G037600.1		322	Gh_A12G0378	Cotton_A_27225		322	Gh_D12G0350	Gorai.008G039700.1		322	Gh_A12G0978	Gh_D12G1094
323	Cotton_A_15246	Gorai.008G037700.1		323	Gh_A12G0379	Cotton_A_27224		323	Gh_D12G0354	Gorai.008G039400.1		323	Gh_A12G1622	Gh_D12G1765
324	Cotton_A_15244	Gorai.008G037800.1		324	Gh_A12G0380	Cotton_A_27223		324	Gh_D12G0356	Gorai.008G039800.1		324	Gh_A12G1661	Gh_D12G1818
325	Cotton_A_15243	Gorai.008G037900.1		325	Gh_A12G0381	Cotton_A_27222		325	Gh_D12G0357	Gorai.008G040000.1		325	Gh_A12G2658	Gh_D12G1856
326	Cotton_A_15242	Gorai.008G038000.1		326	Gh_A12G0382	Cotton_A_27221		326	Gh_D12G0358	Gorai.008G040100.1		326	Gh_A12G0960	Gh_D12G1072
327	Cotton_A_32438	Gorai.008G038200.1		327	Gh_A12G0383	Cotton_A_27220		327	Gh_D12G0359	Gorai.008G040200.1		327	Gh_A12G1919	Gh_D12G2099
328	Cotton_A_32440	Gorai.008G038300.1		328	Gh_A12G0384	Cotton_A_27219		328	Gh_D12G0360	Gorai.008G040300.1		328	Gh_A12G1996	Gh_D12G2174
329	Cotton_A_32441	Gorai.008G038400.1		329	Gh_A12G0385	Cotton_A_27218		329	Gh_D12G0361	Gorai.008G040500.1		329	Gh_A12G2525	Gh_D12G0134
330	Cotton_A_32442	Gorai.008G038500.1		330	Gh_A12G0386	Cotton_A_27217		330	Gh_D12G0362	Gorai.008G040600.1		330	Gh_A12G0042	Gh_D12G0056
331	Cotton_A_32443	Gorai.008G038600.1		331	Gh_A12G0387	Cotton_A_27216		331	Gh_D12G0363	Gorai.008G040700.1		331	Gh_A12G0686	Gh_D12G0692
332	Cotton_A_32445	Gorai.008G038700.1		332	Gh_A12G0388	Cotton_A_27215		332	Gh_D12G0364	Gorai.008G040800.1		332	Gh_A12G2328	Gh_D12G2463
333	Cotton_A_32448	Gorai.008G038800.1		333	Gh_A12G0390	Cotton_A_27212		333	Gh_D12G0366	Gorai.008G040900.1		333	Gh_A12G1385	Gh_D12G1508
334	Cotton_A_02107	Gorai.008G038900.1		334	Gh_A12G0391	Cotton_A_27211		334	Gh_D12G0367	Gorai.008G041000.1		334	Gh_A12G1707	Gh_D12G1869
335	Cotton_A_02108	Gorai.008G039100.1		335	Gh_A12G0392	Cotton_A_27209		335	Gh_D12G0368	Gorai.008G041100.1		335	Gh_A12G1891	Gh_D12G2071
336	Cotton_A_32449	Gorai.008G039700.1		336	Gh_A12G0393	Cotton_A_27208		336	Gh_D12G0369	Gorai.008G041200.1		336	Gh_A12G2086	Gh_D12G2262
337	Cotton_A_02104	Gorai.008G040100.1		337	Gh_A12G0394	Cotton_A_27206		337	Gh_D12G0370	Gorai.008G041300.1		337	Gh_A12G0572	Gh_D12G0587
338	Cotton_A_02102	Gorai.008G040200.1		338	Gh_A12G0396	Cotton_A_27204		338	Gh_D12G0371	Gorai.008G041400.1		338	Gh_A12G2158	Gh_D12G2334
339	Cotton_A_02101	Gorai.008G040500.1		339	Gh_A12G0397	Cotton_A_27202		339	Gh_D12G0372	Gorai.008G041500.1		339	Gh_A12G2697	Gh_D12G2735
340	Cotton_A_02100	Gorai.008G040600.1		340	Gh_A12G0398	Cotton_A_27201		340	Gh_D12G0373	Gorai.008G041600.1		340	Gh_A12G0813	Gh_D12G0831
341	Cotton_A_02099	Gorai.008G040700.1		341	Gh_A12G0399	Cotton_A_27200		341	Gh_D12G0374	Gorai.008G041700.1		341	Gh_A12G0859	Gh_D12G0939
342	Cotton_A_02098	Gorai.008G040800.1		342	Gh_A12G0400	Cotton_A_27199		342	Gh_D12G0375	Gorai.008G041800.1		342	Gh_A12G0950	Gh_D12G1042
343	Cotton_A_02097	Gorai.008G040900.1		343	Gh_A12G0401	Cotton_A_35573		343	Gh_D12G0376	Gorai.008G041900.1		343	Gh_A12G1031	Gh_D12G1150
344	Cotton_A_02096	Gorai.008G041000.1		344	Gh_A12G0402	Cotton_A_35574		344	Gh_D12G0378	Gorai.008G042000.1		344	Gh_A12G1409	Gh_D12G1527
345	Cotton_A_02095	Gorai.008G041100.1		345	Gh_A12G0403	Cotton_A_02053		345	Gh_D12G0379	Gorai.008G042100.1		345	Gh_A12G1525	Gh_D12G1647
346	Cotton_A_02094	Gorai.008G041200.1		346	Gh_A12G0405	Cotton_A_02051		346	Gh_D12G0380	Gorai.008G042200.1		346	Gh_A12G2194	Gh_D12G2374
347	Cotton_A_02092	Gorai.008G041300.1		347	Gh_A12G0406	Cotton_A_02050		347	Gh_D12G0381	Gorai.008G042400.1		347	Gh_A12G2493	Gh_D12G2621
348	Cotton_A_02091	Gorai.008G041400.1		348	Gh_A12G0408	Cotton_A_02048		348	Gh_D12G0382	Gorai.008G042500.1		348	Gh_A12G0885	Gh_D12G0969
349	Cotton_A_02090	Gorai.008G041500.1		349	Gh_A12G0409	Cotton_A_02047		349	Gh_D12G0383	Gorai.008G042600.1		349	Gh_A12G1126	Gh_D12G1255
350	Cotton_A_02089	Gorai.008G041600.1		350	Gh_A12G0410	Cotton_A_02046		350	Gh_D12G0384	Gorai.008G042700.1		350	Gh_A12G1515	Gh_D12G2771
351	Cotton_A_02088	Gorai.008G041700.1		351	Gh_A12G0411	Cotton_A_17728		351	Gh_D12G0385	Gorai.008G042800.1		351	Gh_A12G1650	Gh_D12G1800
352	Cotton_A_02087	Gorai.008G041800.1		352	Gh_A12G0413	Cotton_A_17727		352	Gh_D12G0386	Gorai.008G042900.1		352	Gh_A12G2167	Gh_D12G2344
353	Cotton_A_02085	Gorai.008G041900.1		353	Gh_A12G0414	Cotton_A_17726		353	Gh_D12G0387	Gorai.008G043000.1		353	Gh_A12G2182	Gh_D12G2362
354	Cotton_A_02082	Gorai.008G042000.1		354	Gh_A12G0415	Cotton_A_17724		354	Gh_D12G0388	Gorai.008G043200.1		354	Gh_A12G0304	Gh_D12G0359
355	Cotton_A_02080	Gorai.008G042100.1		355	Gh_A12G0416	Cotton_A_17723		355	Gh_D12G0389	Gorai.008G043300.1		355	Gh_A12G0328	Gh_D12G0337
356	Cotton_A_02079	Gorai.008G042200.1		356	Gh_A12G0417	Cotton_A_17722		356	Gh_D12G0390	Gorai.008G043400.1		356	Gh_A12G0629	Gh_D12G0646
357	Cotton_A_02078	Gorai.008G042400.1		357	Gh_A12G0418	Cotton_A_17721		357	Gh_D12G0391	Gorai.008G043700.1		357	Gh_A12G1562	Gh_D12G1690
358	Cotton_A_02076	Gorai.008G042500.1		358	Gh_A12G0419	Cotton_A_17720		358	Gh_D12G0392	Gorai.008G043800.1		358	Gh_A12G2056	Gh_D12G2234
359	Cotton_A_02075	Gorai.008G042600.1		359	Gh_A12G0420	Cotton_A_17718		359	Gh_D12G0393	Gorai.008G043900.1		359	Gh_A12G2497	Gh_D12G2625
360	Cotton_A_02074	Gorai.008G042700.1		360	Gh_A12G0421	Cotton_A_17717		360	Gh_D12G0394	Gorai.008G044400.1		360	Gh_A12G2549	Gh_D12G0882
361	Cotton_A_02073	Gorai.008G042800.1		361	Gh_A12G0422	Cotton_A_17715		361	Gh_D12G0396	Gorai.008G044600.1		361	Gh_A12G0341	Gh_D12G0321
362	Cotton_A_02072	Gorai.008G042900.1		362	Gh_A12G0423	Cotton_A_17711		362	Gh_D12G0397	Gorai.008G044700.1		362	Gh_A12G1725	Gh_D12G1883
363	Cotton_A_02071	Gorai.008G043000.1		363	Gh_A12G0424	Cotton_A_17710		363	Gh_D12G0398	Gorai.008G044800.1		363	Gh_A12G1805	Gh_D12G1976
364	Cotton_A_02070	Gorai.008G043200.1		364	Gh_A12G0425	Cotton_A_17708		364	Gh_D12G0399	Gorai.008G044900.1		364	Gh_A12G0243	Gh_D12G0242
365	Cotton_A_02069	Gorai.008G043300.1		365	Gh_A12G0426	Cotton_A_17707		365	Gh_D12G0400	Gorai.008G045100.1		365	Gh_A12G1267	Gh_D12G1391
366	Cotton_A_02068	Gorai.008G043400.1		366	Gh_A12G0427	Cotton_A_17706		366	Gh_D12G0402	Gorai.008G045200.1		366	Gh_A12G1530	Gh_D12G1653
367	Cotton_A_02065	Gorai.008G043600.1		367	Gh_A12G0428	Cotton_A_17705		367	Gh_D12G0403	Gorai.008G045400.1		367	Gh_A12G1930	Gh_D12G2111
368	Cotton_A_02064	Gorai.008G043700.1		368	Gh_A12G0429	Cotton_A_17704		368	Gh_D12G0404	Gorai.008G045500.1		368	Gh_A12G2448	Gh_D12G2574
369	Cotton_A_02063	Gorai.008G043800.1		369	Gh_A12G0431	Cotton_A_17702		369	Gh_D12G0405	Gorai.008G045600.1		369	Gh_A12G2464	Gh_D12G2592
370	Cotton_A_02062	Gorai.008G043900.1		370	Gh_A12G0432	Cotton_A_17701		370	Gh_D12G0406	Gorai.008G045700.1		370	Gh_A12G2536	Gh_D12G0660
371	Cotton_A_02067	Gorai.008G044000.1		371	Gh_A12G0433	Cotton_A_17700		371	Gh_D12G0407	Gorai.008G045800.1		371	Gh_A12G0001	Gh_D12G0003
372	Cotton_A_02059	Gorai.008G044100.1		372	Gh_A12G0434	Cotton_A_17698		372	Gh_D12G0408	Gorai.008G045900.1		372	Gh_A12G0437	Gh_D12G0436
373	Cotton_A_02058	Gorai.008G044200.1		373	Gh_A12G0435	Cotton_A_17697		373	Gh_D12G0409	Gorai.008G046100.1		373	Gh_A12G0486	Gh_D12G0494
374	Cotton_A_02057	Gorai.008G044300.1		374	Gh_A12G0436	Cotton_A_17696		374	Gh_D12G0410	Gorai.008G046200.1		374	Gh_A12G0575	Gh_D12G0590
375	Cotton_A_02056	Gorai.008G044400.1		375	Gh_A12G0437	Cotton_A_17692		375	Gh_D12G0411	Gorai.008G046400.1		375	Gh_A12G0595	Gh_D12G0606
376	Cotton_A_02053	Gorai.008G044600.1		376	Gh_A12G0438	Cotton_A_17691		376	Gh_D12G0412	Gorai.008G046500.1		376	Gh_A12G1072	Gh_D12G1196
377	Cotton_A_02052	Gorai.008G044700.1		377	Gh_A12G0439	Cotton_A_17685		377	Gh_D12G0413	Gorai.008G046600.1		377	Gh_A12G2072	Gh_D12G2248
378	Cotton_A_02051	Gorai.008G044800.1		378	Gh_A12G0440	Cotton_A_17686		378	Gh_D12G0414	Gorai.008G046700.1		378	Gh_A12G2232	Gh_D12G2697
379	Cotton_A_02050	Gorai.008G044900.1		379	Gh_A12G0441	Cotton_A_17687		379	Gh_D12G0415	Gorai.008G046800.1		379	Gh_A12G2280	Gh_D12G2691
380	Cotton_A_02045	Gorai.008G045300.1		380	Gh_A12G0442	Cotton_A_17684		380	Gh_D12G0416	Gorai.008G046900.1		380	Gh_A12G2550	Gh_D12G0916
381	Cotton_A_02046	Gorai.008G045400.1		381	Gh_A12G0443	Cotton_A_17683		381	Gh_D12G0417	Gorai.008G047100.1		381	Gh_A12G0297	Gh_D12G0368
382	Cotton_A_02047	Gorai.008G045500.1		382	Gh_A12G0444	Cotton_A_17682		382	Gh_D12G0418	Gorai.008G047200.1		382	Gh_A12G0381	Gh_D12G0284
383	Cotton_A_02048	Gorai.008G045600.1		383	Gh_A12G0446	Cotton_A_17681		383	Gh_D12G0419	Gorai.008G047300.1		383	Gh_A12G0722	Gh_D12G0745
384	Cotton_A_17728	Gorai.008G045800.1		384	Gh_A12G0447	Cotton_A_17680		384	Gh_D12G0420	Gorai.008G047400.1		384	Gh_A12G0822	Gh_D12G0835
385	Cotton_A_17727	Gorai.008G045900.1		385	Gh_A12G0448	Cotton_A_17679		385	Gh_D12G0421	Gorai.008G047500.1		385	Gh_A12G1146	Gh_D12G1266
386	Cotton_A_17726	Gorai.008G046100.1		386	Gh_A12G0449	Cotton_A_17675		386	Gh_D12G0422	Gorai.008G047600.1		386	Gh_A12G1289	Gh_D12G1411
387	Cotton_A_17724	Gorai.008G046200.1		387	Gh_A12G0453	Cotton_A_30176		387	Gh_D12G0423	Gorai.008G047700.1		387	Gh_A12G1595	Gh_D12G1735
388	Cotton_A_17725	Gorai.008G046300.1		388	Gh_A12G0454	Cotton_A_30177		388	Gh_D12G0424	Gorai.008G047800.1		388	Gh_A12G0136	Gh_D12G0150
389	Cotton_A_17723	Gorai.008G046400.1		389	Gh_A12G0455	Cotton_A_30178		389	Gh_D12G0425	Gorai.008G048000.1		389	Gh_A12G0742	Gh_D12G2795
390	Cotton_A_17722	Gorai.008G046600.1		390	Gh_A12G0456	Cotton_A_30179		390	Gh_D12G0426	Gorai.008G128900.1		390	Gh_A12G0788	Gh_D12G0803
391	Cotton_A_17721	Gorai.008G046700.1		391	Gh_A12G0457	Cotton_A_30180		391	Gh_D12G0427	Gorai.008G048100.1		391	Gh_A12G1014	Gh_D12G1132
392	Cotton_A_17720	Gorai.008G046800.1		392	Gh_A12G0458	Cotton_A_30181		392	Gh_D12G0428	Gorai.008G048200.1		392	Gh_A12G1607	Gh_D12G1745
393	Cotton_A_17718	Gorai.008G046900.1		393	Gh_A12G0459	Cotton_A_30182		393	Gh_D12G0429	Gorai.008G048300.1		393	Gh_A12G1865	Gh_D12G2037
394	Cotton_A_17717	Gorai.008G047100.1		394	Gh_A12G0461	Cotton_A_30184		394	Gh_D12G0430	Gorai.008G048400.1		394	Gh_A12G0443	Gh_D12G0446
395	Cotton_A_17715	Gorai.008G047200.1		395	Gh_A12G0462	Cotton_A_30185		395	Gh_D12G0431	Gorai.008G048500.1		395	Gh_A12G1185	Gh_D12G1307
396	Cotton_A_17712	Gorai.008G047300.1		396	Gh_A12G0463	Cotton_A_30187		396	Gh_D12G0432	Gorai.008G048600.1		396	Gh_A12G1999	Gh_D12G2177
397	Cotton_A_17711	Gorai.008G047400.1		397	Gh_A12G0464	Cotton_A_30188		397	Gh_D12G0433	Gorai.008G048700.1		397	Gh_A12G0070	Gh_D12G0086
398	Cotton_A_17710	Gorai.008G047500.1		398	Gh_A12G0467	Cotton_A_30190		398	Gh_D12G0434	Gorai.008G222000.1		398	Gh_A12G0577	Gh_D12G0591
399	Cotton_A_17708	Gorai.008G047600.1		399	Gh_A12G0468	Cotton_A_30191		399	Gh_D12G0435	Gorai.008G048800.1		399	Gh_A12G1394	Gh_D12G1516
400	Cotton_A_17707	Gorai.008G047700.1		400	Gh_A12G0469	Cotton_A_30192		400	Gh_D12G0436	Gorai.008G049000.1		400	Gh_A12G2459	Gh_D12G2587
401	Cotton_A_17706	Gorai.008G047800.1		401	Gh_A12G0470	Cotton_A_30195		401	Gh_D12G0439	Gorai.008G049100.1		401	Gh_A12G2553	Gh_D12G0758
402	Cotton_A_17704	Gorai.008G048000.1		402	Gh_A12G0471	Cotton_A_21312		402	Gh_D12G0440	Gorai.008G049200.1		402	Gh_A12G0439	Gh_D12G0440
403	Cotton_A_17702	Gorai.008G048200.1		403	Gh_A12G0472	Cotton_A_21318		403	Gh_D12G0441	Gorai.008G049300.1		403	Gh_A12G0623	Gh_D12G0639
404	Cotton_A_17701	Gorai.008G048300.1		404	Gh_A12G0473	Cotton_A_21319		404	Gh_D12G0443	Gorai.008G049400.1		404	Gh_A12G1528	Gh_D12G1651
405	Cotton_A_17700	Gorai.008G048400.1		405	Gh_A12G0474	Cotton_A_21320		405	Gh_D12G0444	Gorai.008G049500.1		405	Gh_A12G1681	Gh_D12G1840
406	Cotton_A_17698	Gorai.008G048600.1		406	Gh_A12G0475	Cotton_A_21323		406	Gh_D12G0445	Gorai.008G049600.1		406	Gh_A12G1912	Gh_D12G2092
407	Cotton_A_17697	Gorai.008G048700.1		407	Gh_A12G0476	Cotton_A_21325		407	Gh_D12G0446	Gorai.008G049700.1		407	Gh_A12G2420	Gh_D12G2638
408	Cotton_A_17696	Gorai.008G048800.1		408	Gh_A12G0477	Cotton_A_21326		408	Gh_D12G0447	Gorai.008G049800.1		408	Gh_A12G2485	Gh_D12G2613
409	Cotton_A_07912	Gorai.008G048900.1		409	Gh_A12G0478	Cotton_A_21328		409	Gh_D12G0448	Gorai.008G050000.1		409	Gh_A12G0440	Gh_D12G0441
410	Cotton_A_17692	Gorai.008G049000.1		410	Gh_A12G0479	Cotton_A_21329		410	Gh_D12G0449	Gorai.008G050100.1		410	Gh_A12G0543	Gh_D12G0560
411	Cotton_A_17691	Gorai.008G049100.1		411	Gh_A12G0480	Cotton_A_21330		411	Gh_D12G0450	Gorai.008G075100.1		411	Gh_A12G0095	Gh_D12G0108
412	Cotton_A_17685	Gorai.008G049200.1		412	Gh_A12G0481	Cotton_A_21331		412	Gh_D12G0451	Gorai.008G050200.1		412	Gh_A12G0140	Gh_D12G0153
413	Cotton_A_17686	Gorai.008G049300.1		413	Gh_A12G0482	Cotton_A_21332		413	Gh_D12G0452	Gorai.008G050300.1		413	Gh_A12G0823	Gh_D12G0800
414	Cotton_A_17687	Gorai.008G049400.1		414	Gh_A12G0483	Cotton_A_21333		414	Gh_D12G0453	Gorai.008G050400.1		414	Gh_A12G0967	Gh_D12G1079
415	Cotton_A_17684	Gorai.008G049600.1		415	Gh_A12G0484	Cotton_A_21335		415	Gh_D12G0454	Gorai.008G050500.1		415	Gh_A12G0974	Gh_D12G1090
416	Cotton_A_17683	Gorai.008G049700.1		416	Gh_A12G0485	Cotton_A_21337		416	Gh_D12G0455	Gorai.008G050600.1		416	Gh_A12G1812	Gh_D12G1983
417	Cotton_A_17682	Gorai.008G049800.1		417	Gh_A12G0486	Cotton_A_21338		417	Gh_D12G0456	Gorai.008G050700.1		417	Gh_A12G1214	Gh_D12G1337
418	Cotton_A_17681	Gorai.008G050000.1		418	Gh_A12G0487	Cotton_A_21339		418	Gh_D12G0457	Gorai.008G050900.1		418	Gh_A12G2489	Gh_D12G2617
419	Cotton_A_17680	Gorai.008G050100.1		419	Gh_A12G0488	Cotton_A_21340		419	Gh_D12G0458	Gorai.008G051000.1		419	Gh_A12G2500	Gh_D12G2628
420	Cotton_A_17679	Gorai.008G050200.1		420	Gh_A12G0489	Cotton_A_21341		420	Gh_D12G0459	Gorai.008G051100.1		420	Gh_A12G0342	Gh_D12G0320
421	Cotton_A_17675	Gorai.008G050300.1		421	Gh_A12G0490	Cotton_A_21344		421	Gh_D12G0460	Gorai.008G051200.1		421	Gh_A12G1280	Gh_D12G1402
422	Cotton_A_30176	Gorai.008G050700.1		422	Gh_A12G0491	Cotton_A_21345		422	Gh_D12G0461	Gorai.008G051300.1		422	Gh_A12G1506	Gh_D12G2768
423	Cotton_A_30177	Gorai.008G050900.1		423	Gh_A12G0493	Cotton_A_21346		423	Gh_D12G0462	Gorai.008G051400.1		423	Gh_A12G2009	Gh_D12G2185
424	Cotton_A_30178	Gorai.008G051000.1		424	Gh_A12G0494	Cotton_A_21347		424	Gh_D12G0463	Gorai.008G051500.1		424	Gh_A12G0305	Gh_D12G0358
425	Cotton_A_30179	Gorai.008G051100.1		425	Gh_A12G0495	Cotton_A_21348		425	Gh_D12G0464	Gorai.008G051600.1		425	Gh_A12G1363	Gh_D12G1489
426	Cotton_A_30180	Gorai.008G051200.1		426	Gh_A12G0496	Cotton_A_21353		426	Gh_D12G0466	Gorai.008G051700.1		426	Gh_A12G2705	Gh_D12G2688
427	Cotton_A_30181	Gorai.008G051300.1		427	Gh_A12G0497	Cotton_A_30759		427	Gh_D12G0467	Gorai.008G051800.1		427	Gh_A12G0159	Gh_D12G2836
428	Cotton_A_30182	Gorai.008G051400.1		428	Gh_A12G0498	Cotton_A_30761		428	Gh_D12G0468	Gorai.008G052000.1		428	Gh_A12G0640	Gh_D12G0860
429	Cotton_A_30184	Gorai.008G051500.1		429	Gh_A12G0499	Cotton_A_30762		429	Gh_D12G0469	Gorai.008G052100.1		429	Gh_A12G1171	Gh_D12G1291
430	Cotton_A_30185	Gorai.008G051600.1		430	Gh_A12G0500	Cotton_A_30763		430	Gh_D12G0470	Gorai.008G052200.1		430	Gh_A12G1317	Gh_D12G1441
431	Cotton_A_30187	Gorai.008G051700.1		431	Gh_A12G0501	Cotton_A_30764		431	Gh_D12G0471	Gorai.008G052300.1		431	Gh_A12G1323	Gh_D12G1448
432	Cotton_A_30188	Gorai.008G051800.1		432	Gh_A12G0502	Cotton_A_30766		432	Gh_D12G0472	Gorai.008G052400.1		432	Gh_A12G2166	Gh_D12G2343
433	Cotton_A_30190	Gorai.008G052100.1		433	Gh_A12G0503	Cotton_A_30767		433	Gh_D12G0473	Gorai.008G052600.1		433	Gh_A12G2436	Gh_D12G2561
434	Cotton_A_30191	Gorai.008G052200.1		434	Gh_A12G0504	Cotton_A_30768		434	Gh_D12G0474	Gorai.008G052800.1		434	Gh_A12G2644	Gh_D12G1732
435	Cotton_A_30192	Gorai.008G052300.1		435	Gh_A12G0505	Cotton_A_11436		435	Gh_D12G0475	Gorai.008G053100.1		435	Gh_A12G0060	Gh_D12G0076
436	Cotton_A_30195	Gorai.008G052400.1		436	Gh_A12G0506	Cotton_A_11433		436	Gh_D12G0476	Gorai.008G053300.1		436	Gh_A12G1019	Gh_D12G1138
437	Cotton_A_21312	Gorai.008G052600.1		437	Gh_A12G0507	Cotton_A_11434		437	Gh_D12G0477	Gorai.008G053400.1		437	Gh_A12G1225	Gh_D12G1350
438	Cotton_A_21313	Gorai.008G052800.1		438	Gh_A12G0508	Cotton_A_11432		438	Gh_D12G0478	Gorai.008G053500.1		438	Gh_A12G1598	Gh_D12G1738
439	Cotton_A_21314	Gorai.008G053000.1		439	Gh_A12G0509	Cotton_A_11430		439	Gh_D12G0479	Gorai.008G053600.1		439	Gh_A12G2251	Gh_D12G2400
440	Cotton_A_21315	Gorai.008G053100.1		440	Gh_A12G0513	Cotton_A_11428		440	Gh_D12G0480	Gorai.008G053700.1		440	Gh_A12G0878	Gh_D12G0961
441	Cotton_A_21317	Gorai.008G053200.1		441	Gh_A12G0514	Cotton_A_11426		441	Gh_D12G0481	Gorai.008G053800.1		441	Gh_A12G1202	Gh_D12G1326
442	Cotton_A_21318	Gorai.008G053300.1		442	Gh_A12G0516	Cotton_A_11422		442	Gh_D12G0482	Gorai.008G053900.1		442	Gh_A12G1542	Gh_D12G1676
443	Cotton_A_21319	Gorai.008G053400.1		443	Gh_A12G0517	Cotton_A_11421		443	Gh_D12G0483	Gorai.008G054000.1		443	Gh_A12G1843	Gh_D12G2013
444	Cotton_A_21320	Gorai.008G053500.1		444	Gh_A12G0518	Cotton_A_11420		444	Gh_D12G0484	Gorai.008G054100.1		444	Gh_A12G2110	Gh_D12G2281
445	Cotton_A_21323	Gorai.008G053600.1		445	Gh_A12G0519	Cotton_A_11417		445	Gh_D12G0485	Gorai.008G054200.1		445	Gh_A12G2152	Gh_D12G2328
446	Cotton_A_21325	Gorai.008G053700.1		446	Gh_A12G0520	Cotton_A_11416		446	Gh_D12G0486	Gorai.008G054300.1		446	Gh_A12G2320	Gh_D12G2454
447	Cotton_A_21326	Gorai.008G054000.1		447	Gh_A12G0521	Cotton_A_11414		447	Gh_D12G0487	Gorai.008G054400.1		447	Gh_A12G0602	Gh_D12G2784
448	Cotton_A_21328	Gorai.008G054100.1		448	Gh_A12G0522	Cotton_A_11413		448	Gh_D12G0488	Gorai.008G054500.1		448	Gh_A12G1413	Gh_D12G1533
449	Cotton_A_21329	Gorai.008G054300.1		449	Gh_A12G0523	Cotton_A_11412		449	Gh_D12G0491	Gorai.008G054600.1		449	Gh_A12G1582	Gh_D12G1714
450	Cotton_A_21330	Gorai.008G054400.1		450	Gh_A12G0524	Cotton_A_11411		450	Gh_D12G0492	Gorai.008G054900.1		450	Gh_A12G0421	Gh_D12G0417
451	Cotton_A_21331	Gorai.008G054500.1		451	Gh_A12G0525	Cotton_A_11410		451	Gh_D12G0493	Gorai.008G055000.1		451	Gh_A12G1041	Gh_D12G1161
452	Cotton_A_21333	Gorai.008G054600.1		452	Gh_A12G0527	Cotton_A_11407		452	Gh_D12G0494	Gorai.008G055100.1		452	Gh_A12G2581	Gh_D12G0809
453	Cotton_A_21334	Gorai.008G054800.1		453	Gh_A12G0528	Cotton_A_19232		453	Gh_D12G0495	Gorai.008G055200.16		453	Gh_A12G1056	Gh_D12G1180
454	Cotton_A_21335	Gorai.008G054900.1		454	Gh_A12G0529	Cotton_A_11402		454	Gh_D12G0496	Gorai.008G055300.1		454	Gh_A12G0332	Gh_D12G0333
455	Cotton_A_21337	Gorai.008G055000.1		455	Gh_A12G0530	Cotton_A_11401		455	Gh_D12G0497	Gorai.008G055400.1		455	Gh_A12G0442	Gh_D12G0445
456	Cotton_A_21338	Gorai.008G055100.1		456	Gh_A12G0531	Cotton_A_11400		456	Gh_D12G0498	Gorai.008G055500.1		456	Gh_A12G2329	Gh_D12G2464
457	Cotton_A_21339	Gorai.008G055200.1		457	Gh_A12G0532	Cotton_A_11399		457	Gh_D12G0499	Gorai.008G055600.1		457	Gh_A12G2508	Gh_D12G2635
458	Cotton_A_21340	Gorai.008G055300.1		458	Gh_A12G0533	Cotton_A_11398		458	Gh_D12G0500	Gorai.008G055700.1		458	Gh_A12G2649	Gh_D12G1797
459	Cotton_A_21341	Gorai.008G055400.1		459	Gh_A12G0534	Cotton_A_11397		459	Gh_D12G0501	Gorai.008G055800.1		459	Gh_A12G0025	Gh_D12G0029
460	Cotton_A_21344	Gorai.008G055500.1		460	Gh_A12G0535	Cotton_A_11394		460	Gh_D12G0502	Gorai.008G055900.1		460	Gh_A12G0037	Gh_D12G0052
461	Cotton_A_21345	Gorai.008G055600.1		461	Gh_A12G0536	Cotton_A_11393		461	Gh_D12G0503	Gorai.008G056000.1		461	Gh_A12G0472	Gh_D12G0476
462	Cotton_A_21346	Gorai.008G055800.1		462	Gh_A12G0537	Cotton_A_11392		462	Gh_D12G0504	Gorai.008G056100.1		462	Gh_A12G0491	Gh_D12G0499
463	Cotton_A_21347	Gorai.008G055900.1		463	Gh_A12G0538	Cotton_A_11391		463	Gh_D12G0505	Gorai.008G056200.1		463	Gh_A12G0639	Gh_D12G0861
464	Cotton_A_21348	Gorai.008G056000.1		464	Gh_A12G0539	Cotton_A_11390		464	Gh_D12G0506	Gorai.008G056300.1		464	Gh_A12G0689	Gh_D12G0694
465	Cotton_A_21353	Gorai.008G056100.1		465	Gh_A12G0540	Cotton_A_11389		465	Gh_D12G0507	Gorai.008G056400.1		465	Gh_A12G1743	Gh_D12G1895
466	Cotton_A_13389	Gorai.008G056200.1		466	Gh_A12G0541	Cotton_A_11388		466	Gh_D12G0508	Gorai.008G056500.1		466	Gh_A12G0073	Gh_D12G0089
467	Cotton_A_30759	Gorai.008G056300.1		467	Gh_A12G0542	Cotton_A_11387		467	Gh_D12G0509	Gorai.008G056600.1		467	Gh_A12G0271	Gh_D12G0391
468	Cotton_A_30761	Gorai.008G056400.1		468	Gh_A12G0543	Cotton_A_11386		468	Gh_D12G0510	Gorai.008G056800.1		468	Gh_A12G0355	Gh_D12G0307
469	Cotton_A_30762	Gorai.008G056500.1		469	Gh_A12G0544	Cotton_A_11385		469	Gh_D12G0511	Gorai.008G056900.1		469	Gh_A12G0468	Gh_D12G0470
470	Cotton_A_30763	Gorai.008G056600.1		470	Gh_A12G0545	Cotton_A_11383		470	Gh_D12G0512	Gorai.008G008900.1		470	Gh_A12G1422	Gh_D12G1541
471	Cotton_A_30764	Gorai.008G056800.1		471	Gh_A12G0546	Cotton_A_11380		471	Gh_D12G0515	Gorai.008G057000.1		471	Gh_A12G1586	Gh_D12G1718
472	Cotton_A_30766	Gorai.008G056900.1		472	Gh_A12G0547	Cotton_A_11377		472	Gh_D12G0517	Gorai.008G057100.1		472	Gh_A12G1866	Gh_D12G2038
473	Cotton_A_30768	Gorai.008G057100.1		473	Gh_A12G0548	Cotton_A_11376		473	Gh_D12G0518	Gorai.008G057200.1		473	Gh_A12G2115	Gh_D12G2295
474	Cotton_A_11433	Gorai.008G057200.1		474	Gh_A12G0549	Cotton_A_11375		474	Gh_D12G0519	Gorai.008G057300.1		474	Gh_A12G2143	Gh_D12G2319
475	Cotton_A_11434	Gorai.008G057300.1		475	Gh_A12G0551	Cotton_A_11371		475	Gh_D12G0520	Gorai.008G057400.1		475	Gh_A12G2261	Gh_D12G2410
476	Cotton_A_11432	Gorai.008G057400.1		476	Gh_A12G0552	Cotton_A_11370		476	Gh_D12G0521	Gorai.008G057500.1		476	Gh_A12G2274	Gh_D12G2424
477	Cotton_A_11430	Gorai.008G057500.1		477	Gh_A12G0554	Cotton_A_11369		477	Gh_D12G0522	Gorai.008G057600.1		477	Gh_A12G0016	Gh_D12G0018
478	Cotton_A_11428	Gorai.008G058000.1		478	Gh_A12G0555	Cotton_A_11368		478	Gh_D12G0525	Gorai.008G057900.1		478	Gh_A12G0123	Gh_D12G0140
479	Cotton_A_11426	Gorai.008G058100.1		479	Gh_A12G0556	Cotton_A_11367		479	Gh_D12G0526	Gorai.008G058000.1		479	Gh_A12G0571	Gh_D12G0586
480	Cotton_A_11424	Gorai.008G058200.1		480	Gh_A12G0557	Cotton_A_11365		480	Gh_D12G0527	Gorai.008G058100.1		480	Gh_A12G1315	Gh_D12G1439
481	Cotton_A_11423	Gorai.008G058400.1		481	Gh_A12G0558	Cotton_A_11364		481	Gh_D12G0528	Gorai.008G058300.1		481	Gh_A12G1964	Gh_D12G2143
482	Cotton_A_11422	Gorai.008G058500.1		482	Gh_A12G0559	Cotton_A_11363		482	Gh_D12G0529	Gorai.008G058500.1		482	Gh_A12G2518	Gh_D12G0036
483	Cotton_A_11421	Gorai.008G058700.1		483	Gh_A12G0560	Cotton_A_11362		483	Gh_D12G0530	Gorai.008G058600.1		483	Gh_A12G0436	Gh_D12G0435
484	Cotton_A_11420	Gorai.008G058800.1		484	Gh_A12G0561	Cotton_A_11361		484	Gh_D12G0531	Gorai.008G058700.1		484	Gh_A12G0449	Gh_D12G0452
485	Cotton_A_11417	Gorai.008G058900.1		485	Gh_A12G0562	Cotton_A_11360		485	Gh_D12G0532	Gorai.008G058800.1		485	Gh_A12G0487	Gh_D12G0495
486	Cotton_A_11416	Gorai.008G059000.1		486	Gh_A12G0563	Cotton_A_11359		486	Gh_D12G0533	Gorai.008G058900.1		486	Gh_A12G0544	Gh_D12G0561
487	Cotton_A_17372	Gorai.008G059100.1		487	Gh_A12G0564	Cotton_A_11358		487	Gh_D12G0534	Gorai.008G059000.1		487	Gh_A12G1090	Gh_D12G1213
488	Cotton_A_11414	Gorai.008G059200.1		488	Gh_A12G0565	Cotton_A_11357		488	Gh_D12G0535	Gorai.008G059200.1		488	Gh_A12G1346	Gh_D12G1471
489	Cotton_A_11413	Gorai.008G059300.1		489	Gh_A12G0566	Cotton_A_11356		489	Gh_D12G0536	Gorai.008G059300.1		489	Gh_A12G1692	Gh_D12G1853
490	Cotton_A_11412	Gorai.008G059400.1		490	Gh_A12G0567	Cotton_A_11355		490	Gh_D12G0537	Gorai.008G059400.1		490	Gh_A12G1774	Gh_D12G1932
491	Cotton_A_11411	Gorai.008G059500.1		491	Gh_A12G0568	Cotton_A_11354		491	Gh_D12G0538	Gorai.008G059500.1		491	Gh_A12G0711	Gh_D12G0727
492	Cotton_A_11410	Gorai.008G059800.1		492	Gh_A12G0570	Cotton_A_28384		492	Gh_D12G0540	Gorai.008G059600.1		492	Gh_A12G1815	Gh_D12G1986
493	Cotton_A_11409	Gorai.008G059900.1		493	Gh_A12G0571	Cotton_A_28385		493	Gh_D12G0541	Gorai.008G059700.1		493	Gh_A12G2036	Gh_D12G2214
494	Cotton_A_11407	Gorai.008G060100.1		494	Gh_A12G0572	Cotton_A_28386		494	Gh_D12G0542	Gorai.008G059800.1		494	Gh_A12G2211	Gh_D12G2390
495	Cotton_A_11402	Gorai.008G060200.1		495	Gh_A12G0573	Cotton_A_28387		495	Gh_D12G0543	Gorai.008G059900.1		495	Gh_A12G2306	Gh_D12G2442
496	Cotton_A_11401	Gorai.008G060300.1		496	Gh_A12G0574	Cotton_A_28388		496	Gh_D12G0544	Gorai.008G060100.1		496	Gh_A12G2311	Gh_D12G2445
497	Cotton_A_11400	Gorai.008G060400.1		497	Gh_A12G0575	Cotton_A_28389		497	Gh_D12G0545	Gorai.008G060200.1		497	Gh_A12G2673	Gh_D12G2746
498	Cotton_A_21004	Gorai.008G060500.1		498	Gh_A12G0577	Cotton_A_28391		498	Gh_D12G0546	Gorai.008G060300.1		498	Gh_A12G0286	Gh_D12G0380
499	Cotton_A_11399	Gorai.008G060600.1		499	Gh_A12G0578	Cotton_A_28392		499	Gh_D12G0547	Gorai.008G060400.1		499	Gh_A12G0774	Gh_D12G0775
500	Cotton_A_11398	Gorai.008G060700.1		500	Gh_A12G0579	Cotton_A_28393		500	Gh_D12G0548	Gorai.008G060600.1		500	Gh_A12G1694	Gh_D12G1855
501	Cotton_A_11397	Gorai.008G060800.1		501	Gh_A12G0580	Cotton_A_28394		501	Gh_D12G0549	Gorai.008G060700.1		501	Gh_A12G2041	Gh_D12G2218
502	Cotton_A_11394	Gorai.008G061000.1		502	Gh_A12G0581	Cotton_A_28398		502	Gh_D12G0550	Gorai.008G060800.1		502	Gh_A12G2052	Gh_D12G2230
503	Cotton_A_11393	Gorai.008G061100.1		503	Gh_A12G0582	Cotton_A_28399		503	Gh_D12G0551	Gorai.008G061000.1		503	Gh_A12G2389	Gh_D12G2516
504	Cotton_A_11392	Gorai.008G061200.1		504	Gh_A12G0583	Cotton_A_28401		504	Gh_D12G0552	Gorai.008G061100.1		504	Gh_A12G2653	Gh_D12G1807
505	Cotton_A_11391	Gorai.008G061400.1		505	Gh_A12G0584	Cotton_A_28405		505	Gh_D12G0553	Gorai.008G061200.1		505	Gh_A12G2663	Gh_D12G2054
506	Cotton_A_11390	Gorai.008G061500.1		506	Gh_A12G0585	Cotton_A_35131		506	Gh_D12G0554	Gorai.008G061400.1		506	Gh_A12G0097	Gh_D12G0110
507	Cotton_A_11389	Gorai.008G061600.1		507	Gh_A12G0586	Cotton_A_35130		507	Gh_D12G0555	Gorai.008G061500.1		507	Gh_A12G0391	Gh_D12G0274
508	Cotton_A_11388	Gorai.008G061700.1		508	Gh_A12G0587	Cotton_A_35128		508	Gh_D12G0556	Gorai.008G061600.1		508	Gh_A12G0801	Gh_D12G0816
509	Cotton_A_11387	Gorai.008G061800.1		509	Gh_A12G0588	Cotton_A_35127		509	Gh_D12G0558	Gorai.008G061700.1		509	Gh_A12G2214	Gh_D12G2719
510	Cotton_A_11386	Gorai.008G061900.1		510	Gh_A12G0589	Cotton_A_35126		510	Gh_D12G0559	Gorai.008G061800.1		510	Gh_A12G2271	Gh_D12G2421
511	Cotton_A_11385	Gorai.008G062100.1		511	Gh_A12G0590	Cotton_A_37572		511	Gh_D12G0560	Gorai.008G061900.1		511	Gh_A12G0582	Gh_D12G0594
512	Cotton_A_11383	Gorai.008G062200.1		512	Gh_A12G0591	Cotton_A_37573		512	Gh_D12G0561	Gorai.008G062100.1		512	Gh_A12G0666	Gh_D12G0670
513	Cotton_A_11380	Gorai.008G062300.1		513	Gh_A12G0592	Cotton_A_37574		513	Gh_D12G0562	Gorai.008G062200.1		513	Gh_A12G1066	Gh_D12G1190
514	Cotton_A_11378	Gorai.008G062500.1		514	Gh_A12G0593	Cotton_A_37575		514	Gh_D12G0563	Gorai.008G062300.1		514	Gh_A12G1840	Gh_D12G2011
515	Cotton_A_11377	Gorai.008G062600.1		515	Gh_A12G0595	Cotton_A_14780		515	Gh_D12G0564	Gorai.008G062600.1		515	Gh_A12G2284	Gh_D12G2678
516	Cotton_A_11376	Gorai.008G062700.1		516	Gh_A12G0596	Cotton_A_14779		516	Gh_D12G0565	Gorai.008G062700.1		516	Gh_A12G0362	Gh_D12G2823
517	Cotton_A_11375	Gorai.008G062900.1		517	Gh_A12G0597	Cotton_A_14778		517	Gh_D12G0566	Gorai.008G062900.1		517	Gh_A12G1985	Gh_D12G2163
518	Cotton_A_11373	Gorai.008G063000.1		518	Gh_A12G0598	Cotton_A_14777		518	Gh_D12G0567	Gorai.008G063000.1		518	Gh_A12G2098	Gh_D12G2269
519	Cotton_A_11371	Gorai.008G063100.1		519	Gh_A12G0599	Cotton_A_14775		519	Gh_D12G0568	Gorai.008G063100.1		519	Gh_A12G2206	Gh_D12G2385
520	Cotton_A_11370	Gorai.008G063200.1		520	Gh_A12G0600	Cotton_A_14774		520	Gh_D12G0569	Gorai.008G063200.1		520	Gh_A12G2606	Gh_D12G1056
521	Cotton_A_11369	Gorai.008G063300.1		521	Gh_A12G0601	Cotton_A_14771		521	Gh_D12G0570	Gorai.008G063300.1		521	Gh_A12G0204	Gh_D12G0206
522	Cotton_A_11367	Gorai.008G063500.1		522	Gh_A12G0602	Cotton_A_14770		522	Gh_D12G0572	Gorai.008G063500.1		522	Gh_A12G0248	Gh_D12G0248
523	Cotton_A_11366	Gorai.008G063600.1		523	Gh_A12G0603	Cotton_A_14768		523	Gh_D12G0574	Gorai.008G063600.1		523	Gh_A12G0642	Gh_D12G0857
524	Cotton_A_11363	Gorai.008G063800.1		524	Gh_A12G0604	Cotton_A_14767		524	Gh_D12G0575	Gorai.008G063800.1		524	Gh_A12G0946	Gh_D12G1038
525	Cotton_A_11362	Gorai.008G064000.1		525	Gh_A12G0606	Cotton_A_29102		525	Gh_D12G0576	Gorai.008G064000.1		525	Gh_A12G1047	Gh_D12G1167
526	Cotton_A_11361	Gorai.008G064100.1		526	Gh_A12G0607	Cotton_A_29101		526	Gh_D12G0577	Gorai.008G064100.1		526	Gh_A12G1359	Gh_D12G1482
527	Cotton_A_11360	Gorai.008G064200.1		527	Gh_A12G0608	Cotton_A_29100		527	Gh_D12G0578	Gorai.008G064200.1		527	Gh_A12G1491	Gh_D12G1617
528	Cotton_A_11359	Gorai.008G064300.1		528	Gh_A12G0609	Cotton_A_29099		528	Gh_D12G0579	Gorai.008G064300.1		528	Gh_A12G1587	Gh_D12G1719
529	Cotton_A_11358	Gorai.008G064400.1		529	Gh_A12G0610	Cotton_A_29097		529	Gh_D12G0580	Gorai.008G064400.1		529	Gh_A12G2358	Gh_D12G2495
530	Cotton_A_11357	Gorai.008G064500.1		530	Gh_A12G0611	Cotton_A_29096		530	Gh_D12G0581	Gorai.008G064500.1		530	Gh_A12G0877	Gh_D12G0960
531	Cotton_A_11356	Gorai.008G064600.1		531	Gh_A12G0612	Cotton_A_41221		531	Gh_D12G0582	Gorai.008G064600.1		531	Gh_A12G1044	Gh_D12G1163
532	Cotton_A_11355	Gorai.008G064700.1		532	Gh_A12G0613	Cotton_A_24840		532	Gh_D12G0583	Gorai.008G064700.1		532	Gh_A12G1618	Gh_D12G1758
533	Cotton_A_11354	Gorai.008G064800.1		533	Gh_A12G0614	Cotton_A_24841		533	Gh_D12G0584	Gorai.008G064800.1		533	Gh_A12G2295	Gh_D12G2432
534	Cotton_A_28384	Gorai.008G064900.1		534	Gh_A12G0615	Cotton_A_24842		534	Gh_D12G0585	Gorai.008G064900.1		534	Gh_A12G0007	Gh_D12G0009
535	Cotton_A_28385	Gorai.008G065000.1		535	Gh_A12G0616	Cotton_A_24843		535	Gh_D12G0586	Gorai.008G065000.1		535	Gh_A12G0112	Gh_D12G0124
536	Cotton_A_28386	Gorai.008G065100.1		536	Gh_A12G0617	Cotton_A_24845		536	Gh_D12G0587	Gorai.008G065100.1		536	Gh_A12G0634	Gh_D12G0866
537	Cotton_A_28387	Gorai.008G065200.1		537	Gh_A12G0618	Cotton_A_24846		537	Gh_D12G0588	Gorai.008G065200.1		537	Gh_A12G1252	Gh_D12G1381
538	Cotton_A_28388	Gorai.008G065300.1		538	Gh_A12G0619	Cotton_A_24847		538	Gh_D12G0589	Gorai.008G065300.1		538	Gh_A12G1697	Gh_D12G1860
539	Cotton_A_28389	Gorai.008G065400.1		539	Gh_A12G0620	Cotton_A_24848		539	Gh_D12G0590	Gorai.008G065400.1		539	Gh_A12G0091	Gh_D12G0104
540	Cotton_A_28391	Gorai.008G065500.1		540	Gh_A12G0622	Cotton_A_24849		540	Gh_D12G0591	Gorai.008G065500.1		540	Gh_A12G0141	Gh_D12G0154
541	Cotton_A_28394	Gorai.008G065600.1		541	Gh_A12G0623	Cotton_A_24851		541	Gh_D12G0592	Gorai.008G065600.1		541	Gh_A12G0489	Gh_D12G0497
542	Cotton_A_28398	Gorai.008G065700.1		542	Gh_A12G0624	Cotton_A_34090		542	Gh_D12G0593	Gorai.008G065700.1		542	Gh_A12G0521	Gh_D12G0535
543	Cotton_A_28399	Gorai.008G065800.1		543	Gh_A12G0625	Cotton_A_34091		543	Gh_D12G0594	Gorai.008G065800.1		543	Gh_A12G0829	Gh_D12G0893
544	Cotton_A_28401	Gorai.008G065900.1		544	Gh_A12G0626	Cotton_A_34092		544	Gh_D12G0595	Gorai.008G066100.1		544	Gh_A12G1038	Gh_D12G1157
545	Cotton_A_28405	Gorai.008G066100.1		545	Gh_A12G0627	Cotton_A_34094		545	Gh_D12G0596	Gorai.008G066300.1		545	Gh_A12G1113	Gh_D12G1240
546	Cotton_A_35131	Gorai.008G066300.1		546	Gh_A12G0629	Cotton_A_34095		546	Gh_D12G0598	Gorai.008G066400.1		546	Gh_A12G1286	Gh_D12G1408
547	Cotton_A_35130	Gorai.008G066400.1		547	Gh_A12G0630	Cotton_A_34097		547	Gh_D12G0599	Gorai.008G066500.1		547	Gh_A12G1347	Gh_D12G1472
548	Cotton_A_35128	Gorai.008G066600.1		548	Gh_A12G0631	Cotton_A_34096		548	Gh_D12G0600	Gorai.008G066600.1		548	Gh_A12G2245	Gh_D12G2393
549	Cotton_A_35127	Gorai.008G066700.1		549	Gh_A12G0632	Cotton_A_34098		549	Gh_D12G0601	Gorai.008G066700.1		549	Gh_A12G2643	Gh_D12G1731
550	Cotton_A_35126	Gorai.008G066800.1		550	Gh_A12G0633	Cotton_A_37647		550	Gh_D12G0602	Gorai.008G066800.1		550	Gh_A12G0032	Gh_D12G0047
551	Cotton_A_37572	Gorai.008G066900.1		551	Gh_A12G0634	Cotton_A_37646		551	Gh_D12G0603	Gorai.008G067000.1		551	Gh_A12G0387	Gh_D12G0277
552	Cotton_A_37573	Gorai.008G067000.1		552	Gh_A12G0635	Cotton_A_37645		552	Gh_D12G0604	Gorai.008G067100.1		552	Gh_A12G0648	Gh_D12G0845
553	Cotton_A_37574	Gorai.008G067100.1		553	Gh_A12G0636	Cotton_A_30804		553	Gh_D12G0605	Gorai.008G067200.1		553	Gh_A12G1175	Gh_D12G2775
554	Cotton_A_37575	Gorai.008G067200.1		554	Gh_A12G0637	Cotton_A_30799		554	Gh_D12G0606	Gorai.008G067400.1		554	Gh_A12G1848	Gh_D12G2018
555	Cotton_A_37513	Gorai.008G091500.1		555	Gh_A12G0638	Cotton_A_30798		555	Gh_D12G0607	Gorai.008G067500.1		555	Gh_A12G2319	Gh_D12G2453
556	Cotton_A_14780	Gorai.008G067400.1		556	Gh_A12G0639	Cotton_A_30797		556	Gh_D12G0609	Gorai.008G067600.1		556	Gh_A12G2405	Gh_D12G2641
557	Cotton_A_14779	Gorai.008G067500.1		557	Gh_A12G0640	Cotton_A_37026		557	Gh_D12G0610	Gorai.008G067800.1		557	Gh_A12G2460	Gh_D12G2588
558	Cotton_A_14778	Gorai.008G067600.1		558	Gh_A12G0642	Cotton_A_02042		558	Gh_D12G0611	Gorai.008G068100.1		558	Gh_A12G0150	Gh_D12G0163
559	Cotton_A_14777	Gorai.008G067800.1		559	Gh_A12G0643	Cotton_A_19238		559	Gh_D12G0612	Gorai.008G068500.1		559	Gh_A12G1070	Gh_D12G1194
560	Cotton_A_14775	Gorai.008G067900.1		560	Gh_A12G0645	Cotton_A_02043		560	Gh_D12G0613	Gorai.008G068600.1		560	Gh_A12G1375	Gh_D12G1497
561	Cotton_A_14774	Gorai.008G068000.1		561	Gh_A12G0646	Cotton_A_30794		561	Gh_D12G0614	Gorai.008G068700.1		561	Gh_A12G1754	Gh_D12G1905
562	Cotton_A_14771	Gorai.008G068100.1		562	Gh_A12G0647	Cotton_A_30795		562	Gh_D12G0616	Gorai.008G068800.1		562	Gh_A12G1993	Gh_D12G2172
563	Cotton_A_14770	Gorai.008G068200.1		563	Gh_A12G0648	Cotton_A_30796		563	Gh_D12G0618	Gorai.008G068900.1		563	Gh_A12G2169	Gh_D12G2348
564	Cotton_A_14769	Gorai.008G068300.1		564	Gh_A12G0649	Cotton_A_37028		564	Gh_D12G0619	Gorai.008G069000.1		564	Gh_A12G1062	Gh_D12G1185
565	Cotton_A_14768	Gorai.008G068400.1		565	Gh_A12G0650	Cotton_A_37029		565	Gh_D12G0620	Gorai.008G069100.1		565	Gh_A12G1290	Gh_D12G1412
566	Cotton_A_14767	Gorai.008G068500.1		566	Gh_A12G0652	Cotton_A_35794		566	Gh_D12G0621	Gorai.008G069200.1		566	Gh_A12G1312	Gh_D12G1436
567	Cotton_A_29102	Gorai.008G068700.1		567	Gh_A12G0653	Cotton_A_35795		567	Gh_D12G0622	Gorai.008G069300.1		567	Gh_A12G1801	Gh_D12G1970
568	Cotton_A_29101	Gorai.008G068800.1		568	Gh_A12G0654	Cotton_A_37849		568	Gh_D12G0623	Gorai.008G069400.1		568	Gh_A12G1960	Gh_D12G2139
569	Cotton_A_29100	Gorai.008G068900.1		569	Gh_A12G0657	Cotton_A_31077		569	Gh_D12G0624	Gorai.008G069500.1		569	Gh_A12G1968	Gh_D12G2147
570	Cotton_A_29099	Gorai.008G069000.1		570	Gh_A12G0658	Cotton_A_31079		570	Gh_D12G0625	Gorai.008G069600.1		570	Gh_A12G2202	Gh_D12G2381
571	Cotton_A_06338	Gorai.008G069100.1		571	Gh_A12G0660	Cotton_A_31081		571	Gh_D12G0626	Gorai.008G069700.1		571	Gh_A12G0400	Gh_D12G0268
572	Cotton_A_29097	Gorai.008G069200.1		572	Gh_A12G0663	Cotton_A_31082		572	Gh_D12G0627	Gorai.008G069800.1		572	Gh_A12G0616	Gh_D12G0629
573	Cotton_A_29096	Gorai.008G069400.1		573	Gh_A12G0664	Cotton_A_31083		573	Gh_D12G0629	Gorai.008G069900.1		573	Gh_A12G0646	Gh_D12G0848
574	Cotton_A_41221	Gorai.008G069500.1		574	Gh_A12G0665	Cotton_A_31084		574	Gh_D12G0630	Gorai.008G070000.1		574	Gh_A12G1711	Gh_D12G1872
575	Cotton_A_24840	Gorai.008G069600.1		575	Gh_A12G0666	Cotton_A_31085		575	Gh_D12G0631	Gorai.008G070100.1		575	Gh_A12G1755	Gh_D12G1906
576	Cotton_A_24841	Gorai.008G069700.1		576	Gh_A12G0667	Cotton_A_31086		576	Gh_D12G0632	Gorai.008G070200.1		576	Gh_A12G2049	Gh_D12G2227
577	Cotton_A_24842	Gorai.008G069800.1		577	Gh_A12G0668	Cotton_A_31089		577	Gh_D12G0633	Gorai.008G070400.1		577	Gh_A12G1034	Gh_D12G1154
578	Cotton_A_24843	Gorai.008G069900.1		578	Gh_A12G0670	Cotton_A_31091		578	Gh_D12G0634	Gorai.008G070500.1		578	Gh_A12G1471	Gh_D12G1591
579	Cotton_A_24845	Gorai.008G070000.1		579	Gh_A12G0672	Cotton_A_31093		579	Gh_D12G0639	Gorai.008G070600.1		579	Gh_A12G1745	Gh_D12G1897
580	Cotton_A_24846	Gorai.008G070100.1		580	Gh_A12G0673	Cotton_A_40350		580	Gh_D12G0641	Gorai.008G070800.1		580	Gh_A12G1768	Gh_D12G1927
581	Cotton_A_24847	Gorai.008G070200.1		581	Gh_A12G0676	Cotton_A_36300		581	Gh_D12G0642	Gorai.008G070900.1		581	Gh_A12G2715	Gh_D12G2670
582	Cotton_A_24848	Gorai.008G070400.1		582	Gh_A12G0677	Cotton_A_36298		582	Gh_D12G0643	Gorai.008G071000.1		582	Gh_A12G0124	Gh_D12G0141
583	Cotton_A_24849	Gorai.008G070500.1		583	Gh_A12G0678	Cotton_A_36297		583	Gh_D12G0644	Gorai.008G071100.1		583	Gh_A12G0924	Gh_D12G1014
584	Cotton_A_24851	Gorai.008G070600.1		584	Gh_A12G0680	Cotton_A_37104		584	Gh_D12G0645	Gorai.008G071200.1		584	Gh_A12G2675	Gh_D12G2744
585	Cotton_A_34090	Gorai.008G070800.1		585	Gh_A12G0681	Cotton_A_37105		585	Gh_D12G0646	Gorai.008G071300.1		585	Gh_A12G2710	Gh_D12G2666
586	Cotton_A_34091	Gorai.008G070900.1		586	Gh_A12G0682	Cotton_A_37106		586	Gh_D12G0647	Gorai.008G071500.1		586	Gh_A12G0705	Gh_D12G0718
587	Cotton_A_34092	Gorai.008G071000.1		587	Gh_A12G0683	Cotton_A_37107		587	Gh_D12G0648	Gorai.008G071700.1		587	Gh_A12G1300	Gh_D12G1423
588	Cotton_A_34093	Gorai.008G071100.1		588	Gh_A12G0684	Cotton_A_37109		588	Gh_D12G0649	Gorai.008G071800.1		588	Gh_A12G1900	Gh_D12G2081
589	Cotton_A_34094	Gorai.008G071200.1		589	Gh_A12G0685	Cotton_A_39489		589	Gh_D12G0650	Gorai.008G071900.1		589	Gh_A12G1915	Gh_D12G2095
590	Cotton_A_34095	Gorai.008G071300.1		590	Gh_A12G0686	Cotton_A_34339		590	Gh_D12G0651	Gorai.008G098200.1		590	Gh_A12G2156	Gh_D12G2332
591	Cotton_A_34097	Gorai.008G071500.1		591	Gh_A12G0687	Cotton_A_34338		591	Gh_D12G0652	Gorai.008G074900.1		591	Gh_A12G0499	Gh_D12G0508
592	Cotton_A_34096	Gorai.008G071700.1		592	Gh_A12G0688	Cotton_A_34337		592	Gh_D12G0653	Gorai.008G075000.1		592	Gh_A12G0670	Gh_D12G0675
593	Cotton_A_34098	Gorai.008G071900.1		593	Gh_A12G0689	Cotton_A_34334		593	Gh_D12G0654	Gorai.008G075200.1		593	Gh_A12G1091	Gh_D12G1215
594	Cotton_A_37647	Gorai.008G072400.1		594	Gh_A12G0690	Cotton_A_06338		594	Gh_D12G0655	Gorai.008G075300.1		594	Gh_A12G1260	Gh_D12G1386
595	Cotton_A_37646	Gorai.008G072500.1		595	Gh_A12G0691	Cotton_A_34332		595	Gh_D12G0656	Gorai.008G075400.1		595	Gh_A12G1752	Gh_D12G1903
596	Cotton_A_37645	Gorai.008G072600.1		596	Gh_A12G0692	Cotton_A_34331		596	Gh_D12G0657	Gorai.008G075500.1		596	Gh_A12G2113	Gh_D12G2293
597	Cotton_A_30804	Gorai.008G072700.1		597	Gh_A12G0693	Cotton_A_34330		597	Gh_D12G0658	Gorai.008G075600.1		597	Gh_A12G2116	Gh_D12G2296
598	Cotton_A_30799	Gorai.008G072800.1		598	Gh_A12G0694	Cotton_A_38804		598	Gh_D12G0659	Gorai.008G075900.1		598	Gh_A12G2160	Gh_D12G2337
599	Cotton_A_30798	Gorai.008G072900.1		599	Gh_A12G0695	Cotton_A_38803		599	Gh_D12G0660	Gorai.008G076000.1		599	Gh_A12G2322	Gh_D12G2456
600	Cotton_A_30797	Gorai.008G073000.1		600	Gh_A12G0696	Cotton_A_38801		600	Gh_D12G0661	Gorai.008G076100.1		600	Gh_A12G2491	Gh_D12G2619
601	Cotton_A_37026	Gorai.008G073100.1		601	Gh_A12G0699	Cotton_A_20732		601	Gh_D12G0662	Gorai.008G076300.1		601	Gh_A12G2639	Gh_D12G1725
602	Cotton_A_02041	Gorai.008G073200.1		602	Gh_A12G0702	Cotton_A_41205		602	Gh_D12G0663	Gorai.008G076600.1		602	Gh_A12G0265	Gh_D12G0394
603	Cotton_A_02042	Gorai.008G073300.1		603	Gh_A12G0707	Cotton_A_34435		603	Gh_D12G0664	Gorai.008G076700.1		603	Gh_A12G0416	Gh_D12G0411
604	Cotton_A_19238	Gorai.008G073400.1		604	Gh_A12G0708	Cotton_A_34434		604	Gh_D12G0665	Gorai.008G076900.1		604	Gh_A12G1200	Gh_D12G1322
605	Cotton_A_02043	Gorai.008G073600.1		605	Gh_A12G0709	Cotton_A_34433		605	Gh_D12G0666	Gorai.008G083100.1		605	Gh_A12G1314	Gh_D12G1438
606	Cotton_A_30788	Gorai.008G073800.1		606	Gh_A12G0711	Cotton_A_36335		606	Gh_D12G0667	Gorai.008G077000.1		606	Gh_A12G1911	Gh_D12G2091
607	Cotton_A_30789	Gorai.008G073900.1		607	Gh_A12G0712	Cotton_A_36334		607	Gh_D12G0668	Gorai.008G077100.1		607	Gh_A12G0006	Gh_D12G0008
608	Cotton_A_30790	Gorai.008G074000.1		608	Gh_A12G0713	Cotton_A_37450		608	Gh_D12G0669	Gorai.008G077200.1		608	Gh_A12G0288	Gh_D12G0378
609	Cotton_A_30792	Gorai.008G074200.1		609	Gh_A12G0714	Cotton_A_37447		609	Gh_D12G0670	Gorai.008G077300.1		609	Gh_A12G0485	Gh_D12G0493
610	Cotton_A_30794	Gorai.008G074300.1		610	Gh_A12G0715	Cotton_A_37446		610	Gh_D12G0671	Gorai.008G077400.1		610	Gh_A12G0586	Gh_D12G0598
611	Cotton_A_30795	Gorai.008G074400.1		611	Gh_A12G0717	Cotton_A_32586		611	Gh_D12G0672	Gorai.008G077500.1		611	Gh_A12G0796	Gh_D12G0789
612	Cotton_A_30796	Gorai.008G074500.1		612	Gh_A12G0718	Cotton_A_32585		612	Gh_D12G0673	Gorai.008G077600.1		612	Gh_A12G0839	Gh_D12G0912
613	Cotton_A_37028	Gorai.008G074600.1		613	Gh_A12G0719	Cotton_A_32584		613	Gh_D12G0674	Gorai.008G077700.1		613	Gh_A12G1141	Gh_D12G1263
614	Cotton_A_37029	Gorai.008G074700.1		614	Gh_A12G0720	Cotton_A_32579		614	Gh_D12G0675	Gorai.008G077800.1		614	Gh_A12G1493	Gh_D12G1619
615	Cotton_A_37031	Gorai.008G074800.1		615	Gh_A12G0721	Cotton_A_32578		615	Gh_D12G0676	Gorai.008G077900.1		615	Gh_A12G1627	Gh_D12G1770
616	Cotton_A_35794	Gorai.008G075000.1		616	Gh_A12G0722	Cotton_A_32577		616	Gh_D12G0677	Gorai.008G078100.1		616	Gh_A12G1847	Gh_D12G2017
617	Cotton_A_35795	Gorai.008G075200.1		617	Gh_A12G0723	Cotton_A_32576		617	Gh_D12G0678	Gorai.008G078300.1		617	Gh_A12G1965	Gh_D12G2144
618	Cotton_A_35796	Gorai.008G075300.1		618	Gh_A12G0724	Cotton_A_32575		618	Gh_D12G0679	Gorai.008G079000.1		618	Gh_A12G2560	Gh_D12G0776
619	Cotton_A_37853	Gorai.008G075400.1		619	Gh_A12G0725	Cotton_A_37015		619	Gh_D12G0680	Gorai.008G078900.1		619	Gh_A12G1795	Gh_D12G1963
620	Cotton_A_37851	Gorai.008G075600.1		620	Gh_A12G0726	Cotton_A_37018		620	Gh_D12G0681	Gorai.008G078800.1		620	Gh_A12G1974	Gh_D12G2153
621	Cotton_A_37849	Gorai.008G075900.1		621	Gh_A12G0732	Cotton_A_39961		621	Gh_D12G0682	Gorai.008G078700.1		621	Gh_A12G2067	Gh_D12G2244
622	Cotton_A_31077	Gorai.008G076600.1		622	Gh_A12G0734	Cotton_A_39962		622	Gh_D12G0683	Gorai.008G078600.1		622	Gh_A12G2315	Gh_D12G2449
623	Cotton_A_31079	Gorai.008G076700.1		623	Gh_A12G0736	Cotton_A_37582		623	Gh_D12G0685	Gorai.008G078500.1		623	Gh_A12G2426	Gh_D12G2534
624	Cotton_A_31081	Gorai.008G076900.1		624	Gh_A12G0738	Cotton_A_38766		624	Gh_D12G0686	Gorai.008G078400.1		624	Gh_A12G2614	Gh_D12G1123
625	Cotton_A_31082	Gorai.008G077000.1		625	Gh_A12G0739	Cotton_A_38767		625	Gh_D12G0687	Gorai.008G079200.1		625	Gh_A12G0290	Gh_D12G0375
626	Cotton_A_31083	Gorai.008G077100.1		626	Gh_A12G0740	Cotton_A_22026		626	Gh_D12G0688	Gorai.008G079500.1		626	Gh_A12G0781	Gh_D12G2805
627	Cotton_A_31084	Gorai.008G077200.1		627	Gh_A12G0744	Cotton_A_20203		627	Gh_D12G0689	Gorai.008G079700.1		627	Gh_A12G1049	Gh_D12G1169
628	Cotton_A_31085	Gorai.008G077300.1		628	Gh_A12G0746	Cotton_A_38637		628	Gh_D12G0690	Gorai.008G079900.1		628	Gh_A12G1227	Gh_D12G1352
629	Cotton_A_31086	Gorai.008G077400.1		629	Gh_A12G0747	Cotton_A_38640		629	Gh_D12G0691	Gorai.008G079800.1		629	Gh_A12G1513	Gh_D12G1637
630	Cotton_A_31087	Gorai.008G077500.1		630	Gh_A12G0749	Cotton_A_36962		630	Gh_D12G0692	Gorai.008G080000.1		630	Gh_A12G1767	Gh_D12G1926
631	Cotton_A_31088	Gorai.008G077600.1		631	Gh_A12G0750	Cotton_A_36964		631	Gh_D12G0693	Gorai.008G080100.1		631	Gh_A12G2079	Gh_D12G2255
632	Cotton_A_31089	Gorai.008G077700.1		632	Gh_A12G0751	Cotton_A_29572		632	Gh_D12G0694	Gorai.008G080300.1		632	Gh_A12G2438	Gh_D12G2563
633	Cotton_A_31091	Gorai.008G077800.1		633	Gh_A12G0752	Cotton_A_40464		633	Gh_D12G0695	Gorai.008G080400.1		633	Gh_A12G1033	Gh_D12G1152
634	Cotton_A_40350	Gorai.008G077900.1		634	Gh_A12G0753	Cotton_A_34436		634	Gh_D12G0696	Gorai.008G080500.1		634	Gh_A12G1181	Gh_D12G1303
635	Cotton_A_36300	Gorai.008G078300.1		635	Gh_A12G0758	Cotton_A_39277		635	Gh_D12G0697	Gorai.008G080600.1		635	Gh_A12G1302	Gh_D12G1425
636	Cotton_A_36298	Gorai.008G078400.1		636	Gh_A12G0760	Cotton_A_39275		636	Gh_D12G0698	Gorai.008G080700.1		636	Gh_A12G2522	Gh_D12G0039
637	Cotton_A_36297	Gorai.008G078500.1		637	Gh_A12G0762	Cotton_A_40133		637	Gh_D12G0699	Gorai.008G080800.1		637	Gh_A12G0113	Gh_D12G0125
638	Cotton_A_36295	Gorai.008G078600.1		638	Gh_A12G0765	Cotton_A_28407		638	Gh_D12G0700	Gorai.008G080900.1		638	Gh_A12G0406	Gh_D12G0399
639	Cotton_A_37104	Gorai.008G078700.1		639	Gh_A12G0769	Cotton_A_40921		639	Gh_D12G0701	Gorai.008G081100.1		639	Gh_A12G0787	Gh_D12G0802
640	Cotton_A_37105	Gorai.008G078800.1		640	Gh_A12G0774	Cotton_A_39305		640	Gh_D12G0702	Gorai.008G081400.1		640	Gh_A12G2731	Gh_D12G2542
641	Cotton_A_37106	Gorai.008G078900.1		641	Gh_A12G0775	Cotton_A_37831		641	Gh_D12G0703	Gorai.008G081500.1		641	Gh_A12G0367	Gh_D12G0299
642	Cotton_A_37107	Gorai.008G079000.1		642	Gh_A12G0776	Cotton_A_37829		642	Gh_D12G0704	Gorai.008G081600.1		642	Gh_A12G1797	Gh_D12G1966
643	Cotton_A_37109	Gorai.008G079100.1		643	Gh_A12G0778	Cotton_A_39916		643	Gh_D12G0705	Gorai.008G081700.1		643	Gh_A12G1837	Gh_D12G2008
644	Cotton_A_39489	Gorai.008G079200.1		644	Gh_A12G0779	Cotton_A_39915		644	Gh_D12G0707	Gorai.008G081800.1		644	Gh_A12G2677	Gh_D12G2756
645	Cotton_A_35440	Gorai.008G079400.1		645	Gh_A12G0780	Cotton_A_38717		645	Gh_D12G0708	Gorai.008G081900.1		645	Gh_A12G0379	Gh_D12G0286
646	Cotton_A_36910	Gorai.008G079500.1		646	Gh_A12G0781	Cotton_A_38718		646	Gh_D12G0711	Gorai.008G082400.1		646	Gh_A12G1249	Gh_D12G1376
647	Cotton_A_36909	Gorai.008G079600.1		647	Gh_A12G0782	Cotton_A_31169		647	Gh_D12G0712	Gorai.008G082500.1		647	Gh_A12G1572	Gh_D12G1702
648	Cotton_A_36908	Gorai.008G079700.1		648	Gh_A12G0784	Cotton_A_31168		648	Gh_D12G0713	Gorai.008G082600.1		648	Gh_A12G2526	Gh_D12G0238
649	Cotton_A_36907	Gorai.008G079900.1		649	Gh_A12G0785	Cotton_A_31167		649	Gh_D12G0714	Gorai.008G082700.1		649	Gh_A12G1439	Gh_D12G1557
650	Cotton_A_34339	Gorai.008G080000.1		650	Gh_A12G0787	Cotton_A_40586		650	Gh_D12G0715	Gorai.008G082800.1		650	Gh_A12G1641	Gh_D12G1784
651	Cotton_A_34338	Gorai.008G080100.1		651	Gh_A12G0789	Cotton_A_41109		651	Gh_D12G0716	Gorai.008G082900.1		651	Gh_A12G1687	Gh_D12G1848
652	Cotton_A_34337	Gorai.008G080200.1		652	Gh_A12G0790	Cotton_A_35294		652	Gh_D12G0717	Gorai.008G083000.1		652	Gh_A12G1716	Gh_D12G1876
653	Cotton_A_34334	Gorai.008G080300.1		653	Gh_A12G0791	Cotton_A_35295		653	Gh_D12G0718	Gorai.008G083200.1		653	Gh_A12G1870	Gh_D12G2044
654	Cotton_A_34332	Gorai.008G080400.1		654	Gh_A12G0792	Cotton_A_35297		654	Gh_D12G0719	Gorai.008G084000.1		654	Gh_A12G2337	Gh_D12G2473
655	Cotton_A_34331	Gorai.008G080500.1		655	Gh_A12G0793	Cotton_A_35300		655	Gh_D12G0720	Gorai.008G083900.1		655	Gh_A12G2495	Gh_D12G2623
656	Cotton_A_34330	Gorai.008G080600.1		656	Gh_A12G0794	Cotton_A_35301		656	Gh_D12G0721	Gorai.008G032400.1		656	Gh_A12G2728	Gh_D12G2545
657	Cotton_A_38804	Gorai.008G080700.1		657	Gh_A12G0795	Cotton_A_35302		657	Gh_D12G0722	Gorai.008G083800.1		657	Gh_A12G0074	Gh_D12G0090
658	Cotton_A_38803	Gorai.008G080800.1		658	Gh_A12G0796	Cotton_A_36771		658	Gh_D12G0723	Gorai.008G083700.1		658	Gh_A12G0184	Gh_D12G0185
659	Cotton_A_38802	Gorai.008G080900.1		659	Gh_A12G0797	Cotton_A_35257		659	Gh_D12G0724	Gorai.008G083600.1		659	Gh_A12G0457	Gh_D12G0460
660	Cotton_A_38801	Gorai.008G081100.1		660	Gh_A12G0798	Cotton_A_35255		660	Gh_D12G0725	Gorai.008G083500.1		660	Gh_A12G1887	Gh_D12G2066
661	Cotton_A_02037	Gorai.008G081300.1		661	Gh_A12G0799	Cotton_A_35254		661	Gh_D12G0727	Gorai.008G083400.1		661	Gh_A12G2719	Gh_D12G2674
662	Cotton_A_39049	Gorai.008G081700.1		662	Gh_A12G0801	Cotton_A_35253		662	Gh_D12G0728	Gorai.008G083300.1		662	Gh_A12G0473	Gh_D12G0477
663	Cotton_A_39048	Gorai.008G081900.1		663	Gh_A12G0802	Cotton_A_35251		663	Gh_D12G0729	Gorai.008G084100.1		663	Gh_A12G1405	Gh_D12G1524
664	Cotton_A_41205	Gorai.008G082800.1		664	Gh_A12G0803	Cotton_A_35250		664	Gh_D12G0730	Gorai.008G084200.1		664	Gh_A12G1486	Gh_D12G1612
665	Cotton_A_36334	Gorai.008G083300.1		665	Gh_A12G0804	Cotton_A_35249		665	Gh_D12G0731	Gorai.008G084500.1		665	Gh_A12G0010	Gh_D12G0012
666	Cotton_A_36335	Gorai.008G083400.1		666	Gh_A12G0805	Cotton_A_37133		666	Gh_D12G0732	Gorai.008G084600.1		666	Gh_A12G0107	Gh_D12G0119
667	Cotton_A_34433	Gorai.008G083600.1		667	Gh_A12G0806	Cotton_A_37132		667	Gh_D12G0733	Gorai.008G084700.1		667	Gh_A12G0842	Gh_D12G0919
668	Cotton_A_34434	Gorai.008G083700.1		668	Gh_A12G0808	Cotton_A_37130		668	Gh_D12G0734	Gorai.008G247700.1		668	Gh_A12G1093	Gh_D12G1217
669	Cotton_A_34435	Gorai.008G083800.1		669	Gh_A12G0810	Cotton_A_21007		669	Gh_D12G0735	Gorai.008G085100.1		669	Gh_A12G1250	Gh_D12G1378
670	Cotton_A_34439	Gorai.008G083900.1		670	Gh_A12G0811	Cotton_A_35438		670	Gh_D12G0736	Gorai.008G085200.1		670	Gh_A12G1432	Gh_D12G1552
671	Cotton_A_01422	Gorai.008G084000.1		671	Gh_A12G0812	Cotton_A_35442		671	Gh_D12G0737	Gorai.008G085300.1		671	Gh_A12G2061	Gh_D12G2239
672	Cotton_A_41329	Gorai.008G084200.1		672	Gh_A12G0813	Cotton_A_35443		672	Gh_D12G0738	Gorai.008G085500.1		672	Gh_A12G0673	Gh_D12G0676
673	Cotton_A_37450	Gorai.008G084500.1		673	Gh_A12G0816	Cotton_A_22027		673	Gh_D12G0739	Gorai.008G085600.1		673	Gh_A12G0777	Gh_D12G2809
674	Cotton_A_37447	Gorai.008G084600.1		674	Gh_A12G0818	Cotton_A_28694		674	Gh_D12G0740	Gorai.008G085700.1		674	Gh_A12G1213	Gh_D12G1336
675	Cotton_A_37446	Gorai.008G084700.1		675	Gh_A12G0828	Cotton_A_37361		675	Gh_D12G0742	Gorai.008G085800.1		675	Gh_A12G2504	Gh_D12G2631
676	Cotton_A_32586	Gorai.008G085100.1		676	Gh_A12G0829	Cotton_A_37358		676	Gh_D12G0743	Gorai.008G086000.1		676	Gh_A12G0030	Gh_D12G0045
677	Cotton_A_32585	Gorai.008G085200.1		677	Gh_A12G0830	Cotton_A_37357		677	Gh_D12G0745	Gorai.008G086100.1		677	Gh_A12G0480	Gh_D12G0487
678	Cotton_A_32584	Gorai.008G085300.1		678	Gh_A12G0831	Cotton_A_37356		678	Gh_D12G0746	Gorai.008G086200.1		678	Gh_A12G0702	Gh_D12G0715
679	Cotton_A_32582	Gorai.008G085600.1		679	Gh_A12G0832	Cotton_A_37909		679	Gh_D12G0748	Gorai.008G086300.1		679	Gh_A12G0844	Gh_D12G0924
680	Cotton_A_32580	Gorai.008G085700.1		680	Gh_A12G0834	Cotton_A_37912		680	Gh_D12G0749	Gorai.008G086400.1		680	Gh_A12G1009	Gh_D12G1128
681	Cotton_A_32579	Gorai.008G085800.1		681	Gh_A12G0835	Cotton_A_37913		681	Gh_D12G0750	Gorai.008G086500.1		681	Gh_A12G1053	Gh_D12G1173
682	Cotton_A_32578	Gorai.008G086000.1		682	Gh_A12G0836	Cotton_A_15957		682	Gh_D12G0752	Gorai.008G086800.1		682	Gh_A12G1475	Gh_D12G1600
683	Cotton_A_32577	Gorai.008G086100.1		683	Gh_A12G0837	Cotton_A_15955		683	Gh_D12G0753	Gorai.008G086900.1		683	Gh_A12G1589	Gh_D12G1721
684	Cotton_A_32576	Gorai.008G086200.1		684	Gh_A12G0838	Cotton_A_40100		684	Gh_D12G0754	Gorai.008G087000.1		684	Gh_A12G2007	Gh_D12G2182
685	Cotton_A_32575	Gorai.008G086300.1		685	Gh_A12G0839	Cotton_A_40099		685	Gh_D12G0755	Gorai.008G087200.1		685	Gh_A12G2137	Gh_D12G2732
686	Cotton_A_37015	Gorai.008G086400.1		686	Gh_A12G0841	Cotton_A_39015		686	Gh_D12G0756	Gorai.008G087300.1		686	Gh_A12G2163	Gh_D12G2340
687	Cotton_A_02039	Gorai.008G086500.1		687	Gh_A12G0842	Cotton_A_39014		687	Gh_D12G0757	Gorai.008G087400.1		687	Gh_A12G2183	Gh_D12G2363
688	Cotton_A_37017	Gorai.008G086600.1		688	Gh_A12G0848	Cotton_A_37517		688	Gh_D12G0758	Gorai.008G087500.1		688	Gh_A12G0283	Gh_D12G0383
689	Cotton_A_37018	Gorai.008G086700.1		689	Gh_A12G0850	Cotton_A_39406		689	Gh_D12G0760	Gorai.008G087800.1		689	Gh_A12G0375	Gh_D12G0291
690	Cotton_A_39962	Gorai.008G087000.1		690	Gh_A12G0851	Cotton_A_29563		690	Gh_D12G0761	Gorai.008G087900.1		690	Gh_A12G1612	Gh_D12G1753
691	Cotton_A_39961	Gorai.008G087200.1		691	Gh_A12G0852	Cotton_A_29566		691	Gh_D12G0762	Gorai.008G088500.1		691	Gh_A12G1690	Gh_D12G1851
692	Cotton_A_40475	Gorai.008G087500.1		692	Gh_A12G0853	Cotton_A_29567		692	Gh_D12G0763	Gorai.008G088600.1		692	Gh_A12G0002	Gh_D12G0004
693	Cotton_A_37582	Gorai.008G087600.1		693	Gh_A12G0854	Cotton_A_29569		693	Gh_D12G0764	Gorai.008G088300.1		693	Gh_A12G0133	Gh_D12G0147
694	Cotton_A_38766	Gorai.008G087800.1		694	Gh_A12G0855	Cotton_A_29570		694	Gh_D12G0765	Gorai.008G088400.1		694	Gh_A12G0155	Gh_D12G0168
695	Cotton_A_38767	Gorai.008G087900.1		695	Gh_A12G0856	Cotton_A_29571		695	Gh_D12G0766	Gorai.008G088700.1		695	Gh_A12G0431	Gh_D12G0428
696	Cotton_A_02077	Gorai.008G088300.1		696	Gh_A12G0857	Cotton_A_29573		696	Gh_D12G0767	Gorai.008G088800.1		696	Gh_A12G0633	Gh_D12G0867
697	Cotton_A_38637	Gorai.008G088500.1		697	Gh_A12G0858	Cotton_A_29574		697	Gh_D12G0768	Gorai.008G088900.1		697	Gh_A12G0714	Gh_D12G0732
698	Cotton_A_38640	Gorai.008G088600.1		698	Gh_A12G0859	Cotton_A_29575		698	Gh_D12G0769	Gorai.008G056700.1		698	Gh_A12G1219	Gh_D12G1342
699	Cotton_A_38639	Gorai.008G088700.1		699	Gh_A12G0860	Cotton_A_29576		699	Gh_D12G0771	Gorai.008G089300.1		699	Gh_A12G1609	Gh_D12G1749
700	Cotton_A_36962	Gorai.008G088800.1		700	Gh_A12G0861	Cotton_A_29577		700	Gh_D12G0772	Gorai.008G091600.1		700	Gh_A12G2256	Gh_D12G2405
701	Cotton_A_36964	Gorai.008G088900.1		701	Gh_A12G0862	Cotton_A_31202		701	Gh_D12G0773	Gorai.008G091700.1		701	Gh_A12G2517	Gh_D12G0035
702	Cotton_A_40464	Gorai.008G089100.1		702	Gh_A12G0863	Cotton_A_31203		702	Gh_D12G0774	Gorai.008G091900.1		702	Gh_A12G0338	Gh_D12G0326
703	Cotton_A_24829	Gorai.008G089300.1		703	Gh_A12G0864	Cotton_A_31204		703	Gh_D12G0775	Gorai.008G092000.1		703	Gh_A12G0615	Gh_D12G0627
704	Cotton_A_14599	Gorai.008G089700.1		704	Gh_A12G0865	Cotton_A_31205		704	Gh_D12G0776	Gorai.008G092100.1		704	Gh_A12G0732	Gh_D12G0755
705	Cotton_A_40245	Gorai.008G089900.1		705	Gh_A12G0866	Cotton_A_31206		705	Gh_D12G0778	Gorai.008G092300.1		705	Gh_A12G1502	Gh_D12G2772
706	Cotton_A_36774	Gorai.008G090000.1		706	Gh_A12G0867	Cotton_A_31207		706	Gh_D12G0779	Gorai.008G091200.1		706	Gh_A12G1875	Gh_D12G2050
707	Cotton_A_36771	Gorai.008G090100.1		707	Gh_A12G0868	Cotton_A_06357		707	Gh_D12G0780	Gorai.008G091100.1		707	Gh_A12G2112	Gh_D12G2292
708	Cotton_A_35302	Gorai.008G090200.1		708	Gh_A12G0869	Cotton_A_06356		708	Gh_D12G0782	Gorai.008G091000.1		708	Gh_A12G2215	Gh_D12G2720
709	Cotton_A_35301	Gorai.008G090300.1		709	Gh_A12G0870	Cotton_A_06355		709	Gh_D12G0783	Gorai.008G090800.1		709	Gh_A12G0298	Gh_D12G0367
710	Cotton_A_35300	Gorai.008G090400.1		710	Gh_A12G0871	Cotton_A_06354		710	Gh_D12G0784	Gorai.008G090600.1		710	Gh_A12G0467	Gh_D12G0469
711	Cotton_A_40921	Gorai.008G090600.1		711	Gh_A12G0872	Cotton_A_06353		711	Gh_D12G0785	Gorai.008G090500.1		711	Gh_A12G0483	Gh_D12G0491
712	Cotton_A_29091	Gorai.008G091000.1		712	Gh_A12G0873	Cotton_A_06351		712	Gh_D12G0786	Gorai.008G090400.1		712	Gh_A12G0803	Gh_D12G0818
713	Cotton_A_39307	Gorai.008G091900.1		713	Gh_A12G0874	Cotton_A_06350		713	Gh_D12G0787	Gorai.008G090300.1		713	Gh_A12G1402	Gh_D12G2774
714	Cotton_A_39305	Gorai.008G092000.1		714	Gh_A12G0875	Cotton_A_06349		714	Gh_D12G0788	Gorai.008G090200.1		714	Gh_A12G1532	Gh_D12G1655
715	Cotton_A_39952	Gorai.008G092100.1		715	Gh_A12G0876	Cotton_A_06348		715	Gh_D12G0789	Gorai.008G090100.1		715	Gh_A12G1844	Gh_D12G2014
716	Cotton_A_37831	Gorai.008G092300.1		716	Gh_A12G0877	Cotton_A_06347		716	Gh_D12G0790	Gorai.008G090000.1		716	Gh_A12G0414	Gh_D12G0409
717	Cotton_A_37829	Gorai.008G092600.1		717	Gh_A12G0878	Cotton_A_06345		717	Gh_D12G0791	Gorai.008G089900.1		717	Gh_A12G0534	Gh_D12G0550
718	Cotton_A_39916	Gorai.008G092800.1		718	Gh_A12G0879	Cotton_A_06344		718	Gh_D12G0796	Gorai.008G093700.1		718	Gh_A12G1032	Gh_D12G1151
719	Cotton_A_39915	Gorai.008G092900.1		719	Gh_A12G0880	Cotton_A_06343		719	Gh_D12G0797	Gorai.008G093800.1		719	Gh_A12G1111	Gh_D12G1236
720	Cotton_A_38718	Gorai.008G093000.1		720	Gh_A12G0881	Cotton_A_06342		720	Gh_D12G0799	Gorai.008G094000.1		720	Gh_A12G1535	Gh_D12G1658
721	Cotton_A_38720	Gorai.008G093300.1		721	Gh_A12G0882	Cotton_A_06341		721	Gh_D12G0800	Gorai.008G094100.1		721	Gh_A12G1874	Gh_D12G2049
722	Cotton_A_31169	Gorai.008G093500.1		722	Gh_A12G0883	Cotton_A_06339		722	Gh_D12G0802	Gorai.008G094300.1		722	Gh_A12G2290	Gh_D12G2427
723	Cotton_A_31168	Gorai.008G093600.1		723	Gh_A12G0884	Cotton_A_27704		723	Gh_D12G0803	Gorai.008G094400.1		723	Gh_A12G0138	Gh_D12G0152
724	Cotton_A_31167	Gorai.008G093800.1		724	Gh_A12G0885	Cotton_A_27705		724	Gh_D12G0804	Gorai.008G094600.1		724	Gh_A12G0451	Gh_D12G0454
725	Cotton_A_31166	Gorai.008G094000.1		725	Gh_A12G0886	Cotton_A_27706		725	Gh_D12G0806	Gorai.008G094900.1		725	Gh_A12G0838	Gh_D12G0911
726	Cotton_A_40586	Gorai.008G094300.1		726	Gh_A12G0887	Cotton_A_27707		726	Gh_D12G0807	Gorai.008G095100.1		726	Gh_A12G0991	Gh_D12G1111
727	Cotton_A_35294	Gorai.008G094600.1		727	Gh_A12G0888	Cotton_A_27708		727	Gh_D12G0808	Gorai.008G095300.1		727	Gh_A12G1821	Gh_D12G1992
728	Cotton_A_41109	Gorai.008G095100.1		728	Gh_A12G0889	Cotton_A_27709		728	Gh_D12G0809	Gorai.008G095400.1		728	Gh_A12G1886	Gh_D12G2065
729	Cotton_A_35295	Gorai.008G095300.1		729	Gh_A12G0890	Cotton_A_27710		729	Gh_D12G0810	Gorai.008G095500.1		729	Gh_A12G0327	Gh_D12G0338
730	Cotton_A_35296	Gorai.008G095400.1		730	Gh_A12G0891	Cotton_A_27711		730	Gh_D12G0811	Gorai.008G095600.1		730	Gh_A12G0529	Gh_D12G0545
731	Cotton_A_35297	Gorai.008G095500.1		731	Gh_A12G0892	Cotton_A_27712		731	Gh_D12G0812	Gorai.008G095700.1		731	Gh_A12G0614	Gh_D12G0626
732	Cotton_A_35257	Gorai.008G095700.1		732	Gh_A12G0893	Cotton_A_27713		732	Gh_D12G0813	Gorai.008G101100.1		732	Gh_A12G0719	Gh_D12G0737
733	Cotton_A_35254	Gorai.008G095900.1		733	Gh_A12G0895	Cotton_A_27715		733	Gh_D12G0814	Gorai.008G095900.1		733	Gh_A12G1218	Gh_D12G1341
734	Cotton_A_35253	Gorai.008G096000.1		734	Gh_A12G0896	Cotton_A_27716		734	Gh_D12G0815	Gorai.008G249000.1		734	Gh_A12G1276	Gh_D12G1398
735	Cotton_A_35251	Gorai.008G096100.1		735	Gh_A12G0897	Cotton_A_27717		735	Gh_D12G0816	Gorai.008G096000.1		735	Gh_A12G1362	Gh_D12G1488
736	Cotton_A_35250	Gorai.008G096200.1		736	Gh_A12G0898	Cotton_A_27720		736	Gh_D12G0817	Gorai.008G096100.1		736	Gh_A12G1451	Gh_D12G1568
737	Cotton_A_35249	Gorai.008G096300.1		737	Gh_A12G0899	Cotton_A_27721		737	Gh_D12G0818	Gorai.008G096200.1		737	Gh_A12G1917	Gh_D12G2097
738	Cotton_A_37133	Gorai.008G096500.1		738	Gh_A12G0900	Cotton_A_27722		738	Gh_D12G0819	Gorai.008G096300.1		738	Gh_A12G2176	Gh_D12G2355
739	Cotton_A_37132	Gorai.008G096600.1		739	Gh_A12G0901	Cotton_A_27723		739	Gh_D12G0823	Gorai.008G096500.1		739	Gh_A12G2625	Gh_D12G1579
740	Cotton_A_37130	Gorai.008G096800.1		740	Gh_A12G0902	Cotton_A_27724		740	Gh_D12G0824	Gorai.008G096600.1		740	Gh_A12G0134	Gh_D12G0148
741	Cotton_A_21007	Gorai.008G096900.1		741	Gh_A12G0903	Cotton_A_27725		741	Gh_D12G0825	Gorai.008G096700.1		741	Gh_A12G0335	Gh_D12G0330
742	Cotton_A_35442	Gorai.008G097100.1		742	Gh_A12G0904	Cotton_A_27726		742	Gh_D12G0827	Gorai.008G096800.1		742	Gh_A12G0336	Gh_D12G0329
743	Cotton_A_35443	Gorai.008G097200.1		743	Gh_A12G0905	Cotton_A_27727		743	Gh_D12G0828	Gorai.008G096900.1		743	Gh_A12G0542	Gh_D12G0559
744	Cotton_A_35791	Gorai.008G098100.1		744	Gh_A12G0906	Cotton_A_32180		744	Gh_D12G0830	Gorai.008G097100.1		744	Gh_A12G0622	Gh_D12G0634
745	Cotton_A_15953	Gorai.008G098500.1		745	Gh_A12G0907	Cotton_A_32181		745	Gh_D12G0831	Gorai.008G097200.1		745	Gh_A12G0698	Gh_D12G0711
746	Cotton_A_34727	Gorai.008G098700.1		746	Gh_A12G0908	Cotton_A_32183		746	Gh_D12G0832	Gorai.008G097300.1		746	Gh_A12G1208	Gh_D12G1331
747	Cotton_A_34723	Gorai.008G098800.1		747	Gh_A12G0909	Cotton_A_32185		747	Gh_D12G0833	Gorai.008G097400.1		747	Gh_A12G1523	Gh_D12G1645
748	Cotton_A_40096	Gorai.008G099000.1		748	Gh_A12G0910	Cotton_A_32186		748	Gh_D12G0834	Gorai.008G097500.1		748	Gh_A12G0560	Gh_D12G0576
749	Cotton_A_39997	Gorai.008G099700.1		749	Gh_A12G0911	Cotton_A_32188		749	Gh_D12G0835	Gorai.008G097600.1		749	Gh_A12G0871	Gh_D12G0953
750	Cotton_A_39998	Gorai.008G099800.1		750	Gh_A12G0912	Cotton_A_32189		750	Gh_D12G0836	Gorai.008G097700.1		750	Gh_A12G0912	Gh_D12G1002
751	Cotton_A_34729	Gorai.008G099900.1		751	Gh_A12G0913	Cotton_A_32190		751	Gh_D12G0837	Gorai.008G097800.1		751	Gh_A12G1770	Gh_D12G1929
752	Cotton_A_40133	Gorai.008G100300.1		752	Gh_A12G0915	Cotton_A_32191		752	Gh_D12G0839	Gorai.008G098000.1		752	Gh_A12G1849	Gh_D12G2019
753	Cotton_A_40134	Gorai.008G100400.1		753	Gh_A12G0916	Cotton_A_32192		753	Gh_D12G0841	Gorai.008G098100.1		753	Gh_A12G0013	Gh_D12G0014
754	Cotton_A_39275	Gorai.008G100700.1		754	Gh_A12G0917	Cotton_A_32193		754	Gh_D12G0842	Gorai.008G074800.1		754	Gh_A12G0477	Gh_D12G0483
755	Cotton_A_39277	Gorai.008G100800.1		755	Gh_A12G0919	Cotton_A_32194		755	Gh_D12G0843	Gorai.008G074700.1		755	Gh_A12G0896	Gh_D12G0982
756	Cotton_A_37361	Gorai.008G100900.1		756	Gh_A12G0920	Cotton_A_03354		756	Gh_D12G0845	Gorai.008G074500.1		756	Gh_A12G1127	Gh_D12G1256
757	Cotton_A_37358	Gorai.008G101200.1		757	Gh_A12G0921	Cotton_A_03355		757	Gh_D12G0847	Gorai.008G074400.1		757	Gh_A12G1531	Gh_D12G1654
758	Cotton_A_37357	Gorai.008G101400.1		758	Gh_A12G0922	Cotton_A_03357		758	Gh_D12G0848	Gorai.008G074300.1		758	Gh_A12G2249	Gh_D12G2398
759	Cotton_A_37356	Gorai.008G101500.1		759	Gh_A12G0923	Cotton_A_03358		759	Gh_D12G0849	Gorai.008G074200.1		759	Gh_A12G2268	Gh_D12G2418
760	Cotton_A_37909	Gorai.008G101600.1		760	Gh_A12G0924	Cotton_A_03361		760	Gh_D12G0851	Gorai.008G074000.1		760	Gh_A12G0127	Gh_D12G0135
761	Cotton_A_37912	Gorai.008G101700.1		761	Gh_A12G0925	Cotton_A_03362		761	Gh_D12G0852	Gorai.008G073900.1		761	Gh_A12G0638	Gh_D12G0862
762	Cotton_A_37913	Gorai.008G101800.1		762	Gh_A12G0926	Cotton_A_03363		762	Gh_D12G0853	Gorai.008G073800.1		762	Gh_A12G0717	Gh_D12G0735
763	Cotton_A_15957	Gorai.008G102000.1		763	Gh_A12G0928	Cotton_A_03366		763	Gh_D12G0854	Gorai.008G073600.1		763	Gh_A12G1559	Gh_D12G1687
764	Cotton_A_15955	Gorai.008G102200.1		764	Gh_A12G0930	Cotton_A_03367		764	Gh_D12G0855	Gorai.008G073500.1		764	Gh_A12G1794	Gh_D12G1961
765	Cotton_A_15952	Gorai.008G102300.1		765	Gh_A12G0931	Cotton_A_03368		765	Gh_D12G0856	Gorai.008G135400.1		765	Gh_A12G2212	Gh_D12G2391
766	Cotton_A_36846	Gorai.008G102700.1		766	Gh_A12G0932	Cotton_A_03369		766	Gh_D12G0857	Gorai.008G073300.1		766	Gh_A12G2602	Gh_D12G1045
767	Cotton_A_36845	Gorai.008G102800.1		767	Gh_A12G0933	Cotton_A_03370		767	Gh_D12G0859	Gorai.008G073200.1		767	Gh_A12G0022	Gh_D12G0026
768	Cotton_A_36844	Gorai.008G102900.1		768	Gh_A12G0934	Cotton_A_03371		768	Gh_D12G0860	Gorai.008G073100.1		768	Gh_A12G0641	Gh_D12G0859
769	Cotton_A_36843	Gorai.008G103200.1		769	Gh_A12G0935	Cotton_A_03372		769	Gh_D12G0861	Gorai.008G073000.1		769	Gh_A12G0752	Gh_D12G0770
770	Cotton_A_36842	Gorai.008G103300.1		770	Gh_A12G0936	Cotton_A_03373		770	Gh_D12G0862	Gorai.008G072900.1		770	Gh_A12G1191	Gh_D12G1313
771	Cotton_A_40100	Gorai.008G103400.1		771	Gh_A12G0938	Cotton_A_03374		771	Gh_D12G0863	Gorai.008G072800.1		771	Gh_A12G1197	Gh_D12G1319
772	Cotton_A_40099	Gorai.008G103500.1		772	Gh_A12G0939	Cotton_A_03375		772	Gh_D12G0864	Gorai.008G072700.1		772	Gh_A12G1310	Gh_D12G1434
773	Cotton_A_39015	Gorai.008G104000.1		773	Gh_A12G0940	Cotton_A_03376		773	Gh_D12G0865	Gorai.008G072600.1		773	Gh_A12G1319	Gh_D12G1443
774	Cotton_A_39014	Gorai.008G104100.1		774	Gh_A12G0941	Cotton_A_03377		774	Gh_D12G0866	Gorai.008G072500.1		774	Gh_A12G1744	Gh_D12G1896
775	Cotton_A_37517	Gorai.008G105100.1		775	Gh_A12G0942	Cotton_A_03378		775	Gh_D12G0867	Gorai.008G072400.1		775	Gh_A12G2124	Gh_D12G2304
776	Cotton_A_39406	Gorai.008G105300.1		776	Gh_A12G0943	Cotton_A_03380		776	Gh_D12G0868	Gorai.008G072200.1		776	Gh_A12G0072	Gh_D12G0088
777	Cotton_A_29563	Gorai.008G105500.1		777	Gh_A12G0944	Cotton_A_03381		777	Gh_D12G0869	Gorai.008G098300.1		777	Gh_A12G0610	Gh_D12G0621
778	Cotton_A_29566	Gorai.008G105800.1		778	Gh_A12G0945	Cotton_A_03382		778	Gh_D12G0870	Gorai.008G098400.1		778	Gh_A12G0845	Gh_D12G0925
779	Cotton_A_29567	Gorai.008G105900.1		779	Gh_A12G0946	Cotton_A_03383		779	Gh_D12G0871	Gorai.008G098700.1		779	Gh_A12G1084	Gh_D12G1207
780	Cotton_A_29569	Gorai.008G106000.1		780	Gh_A12G0947	Cotton_A_03387		780	Gh_D12G0873	Gorai.008G098800.1		780	Gh_A12G1438	Gh_D12G1556
781	Cotton_A_29570	Gorai.008G106100.1		781	Gh_A12G0948	Cotton_A_03388		781	Gh_D12G0874	Gorai.008G098900.1		781	Gh_A12G0189	Gh_D12G0190
782	Cotton_A_29571	Gorai.008G106200.1		782	Gh_A12G0950	Cotton_A_03389		782	Gh_D12G0875	Gorai.008G099000.1		782	Gh_A12G0458	Gh_D12G0461
783	Cotton_A_29574	Gorai.008G106400.1		783	Gh_A12G0951	Cotton_A_03390		783	Gh_D12G0876	Gorai.008G099200.1		783	Gh_A12G1115	Gh_D12G1242
784	Cotton_A_29575	Gorai.008G106500.1		784	Gh_A12G0952	Cotton_A_03391		784	Gh_D12G0877	Gorai.008G099300.1		784	Gh_A12G2267	Gh_D12G2417
785	Cotton_A_29576	Gorai.008G106600.1		785	Gh_A12G0953	Cotton_A_31995		785	Gh_D12G0878	Gorai.008G099400.1		785	Gh_A12G2291	Gh_D12G2428
786	Cotton_A_29577	Gorai.008G106700.1		786	Gh_A12G0954	Cotton_A_31996		786	Gh_D12G0880	Gorai.008G099500.1		786	Gh_A12G2512	Gh_D12G0030
787	Cotton_A_31201	Gorai.008G106800.1		787	Gh_A12G0956	Cotton_A_20920		787	Gh_D12G0881	Gorai.008G099600.1		787	Gh_A12G2610	Gh_D12G1060
788	Cotton_A_31202	Gorai.008G106900.1		788	Gh_A12G0958	Cotton_A_20922		788	Gh_D12G0882	Gorai.008G099700.1		788	Gh_A12G0329	Gh_D12G0336
789	Cotton_A_31203	Gorai.008G107000.1		789	Gh_A12G0959	Cotton_A_20923		789	Gh_D12G0883	Gorai.008G099800.1		789	Gh_A12G0522	Gh_D12G0536
790	Cotton_A_31204	Gorai.008G107100.1		790	Gh_A12G0960	Cotton_A_20924		790	Gh_D12G0884	Gorai.008G100000.1		790	Gh_A12G1170	Gh_D12G1290
791	Cotton_A_31205	Gorai.008G107200.1		791	Gh_A12G0961	Cotton_A_20925		791	Gh_D12G0885	Gorai.008G100200.1		791	Gh_A12G1667	Gh_D12G1824
792	Cotton_A_31206	Gorai.008G107300.1		792	Gh_A12G0962	Cotton_A_20926		792	Gh_D12G0886	Gorai.008G100300.1		792	Gh_A12G1903	Gh_D12G2083
793	Cotton_A_31207	Gorai.008G107400.1		793	Gh_A12G0963	Cotton_A_20927		793	Gh_D12G0887	Gorai.008G100400.1		793	Gh_A12G2199	Gh_D12G2379
794	Cotton_A_06357	Gorai.008G107500.1		794	Gh_A12G0964	Cotton_A_20928		794	Gh_D12G0888	Gorai.008G100500.1		794	Gh_A12G2354	Gh_D12G2491
795	Cotton_A_06356	Gorai.008G107600.1		795	Gh_A12G0965	Cotton_A_20929		795	Gh_D12G0889	Gorai.008G100700.1		795	Gh_A12G2377	Gh_D12G2505
796	Cotton_A_06355	Gorai.008G107700.1		796	Gh_A12G0966	Cotton_A_20930		796	Gh_D12G0890	Gorai.008G100800.1		796	Gh_A12G2646	Gh_D12G1793
797	Cotton_A_06354	Gorai.008G107900.1		797	Gh_A12G0967	Cotton_A_20935		797	Gh_D12G0891	Gorai.008G100900.1		797	Gh_A12G1578	Gh_D12G1709
798	Cotton_A_06353	Gorai.008G108000.1		798	Gh_A12G0968	Cotton_A_20936		798	Gh_D12G0892	Gorai.008G101000.1		798	Gh_A12G1859	Gh_D12G2030
799	Cotton_A_06352	Gorai.008G108100.1		799	Gh_A12G0969	Cotton_A_20937		799	Gh_D12G0893	Gorai.008G101200.1		799	Gh_A12G2243	Gh_D12G2709
800	Cotton_A_06351	Gorai.008G108200.1		800	Gh_A12G0970	Cotton_A_20938		800	Gh_D12G0894	Gorai.008G101300.1		800	Gh_A12G2543	Gh_D12G0887
801	Cotton_A_06350	Gorai.008G108300.1		801	Gh_A12G0971	Cotton_A_20939		801	Gh_D12G0895	Gorai.008G101400.1		801	Gh_A12G2669	Gh_D12G2750
802	Cotton_A_06349	Gorai.008G108400.1		802	Gh_A12G0972	Cotton_A_20940		802	Gh_D12G0896	Gorai.008G101500.1		802	Gh_A12G0192	Gh_D12G0194
803	Cotton_A_06348	Gorai.008G108500.1		803	Gh_A12G0973	Cotton_A_20942		803	Gh_D12G0897	Gorai.008G101600.1		803	Gh_A12G0552	Gh_D12G0569
804	Cotton_A_06347	Gorai.008G108600.1		804	Gh_A12G0974	Cotton_A_20943		804	Gh_D12G0898	Gorai.008G101700.1		804	Gh_A12G1193	Gh_D12G1315
805	Cotton_A_06345	Gorai.008G108700.1		805	Gh_A12G0975	Cotton_A_20945		805	Gh_D12G0899	Gorai.008G101800.1		805	Gh_A12G1504	Gh_D12G1630
806	Cotton_A_06344	Gorai.008G108800.1		806	Gh_A12G0976	Cotton_A_20946		806	Gh_D12G0900	Gorai.008G102000.13		806	Gh_A12G1802	Gh_D12G1971
807	Cotton_A_06343	Gorai.008G108900.1		807	Gh_A12G0977	Cotton_A_20947		807	Gh_D12G0901	Gorai.008G102200.1		807	Gh_A12G2120	Gh_D12G2300
808	Cotton_A_06342	Gorai.008G109000.1		808	Gh_A12G0978	Cotton_A_20948		808	Gh_D12G0902	Gorai.008G102400.1		808	Gh_A12G2223	Gh_D12G2710
809	Cotton_A_06341	Gorai.008G109100.1		809	Gh_A12G0979	Cotton_A_20949		809	Gh_D12G0904	Gorai.008G102500.1		809	Gh_A12G2390	Gh_D12G2517
810	Cotton_A_06339	Gorai.008G109200.1		810	Gh_A12G0980	Cotton_A_20950		810	Gh_D12G0905	Gorai.008G102600.1		810	Gh_A12G0226	Gh_D12G0226
811	Cotton_A_27705	Gorai.008G109400.1		811	Gh_A12G0981	Cotton_A_20951		811	Gh_D12G0906	Gorai.008G102800.1		811	Gh_A12G0465	Gh_D12G0467
812	Cotton_A_27706	Gorai.008G109500.1		812	Gh_A12G0982	Cotton_A_20952		812	Gh_D12G0907	Gorai.008G102900.1		812	Gh_A12G0694	Gh_D12G0698
813	Cotton_A_27707	Gorai.008G109600.1		813	Gh_A12G0983	Cotton_A_20918		813	Gh_D12G0909	Gorai.008G103300.1		813	Gh_A12G0969	Gh_D12G1081
814	Cotton_A_27708	Gorai.008G109700.1		814	Gh_A12G0984	Cotton_A_20955		814	Gh_D12G0910	Gorai.008G148800.1		814	Gh_A12G1059	Gh_D12G1183
815	Cotton_A_27709	Gorai.008G109800.1		815	Gh_A12G0985	Cotton_A_20956		815	Gh_D12G0911	Gorai.008G103400.1		815	Gh_A12G2106	Gh_D12G2277
816	Cotton_A_27710	Gorai.008G109900.1		816	Gh_A12G0986	Cotton_A_20957		816	Gh_D12G0912	Gorai.008G103500.1		816	Gh_A12G2255	Gh_D12G2404
817	Cotton_A_27711	Gorai.008G110100.1		817	Gh_A12G0987	Cotton_A_20958		817	Gh_D12G0913	Gorai.008G103600.1		817	Gh_A12G2496	Gh_D12G2624
818	Cotton_A_27712	Gorai.008G110300.1		818	Gh_A12G0988	Cotton_A_20959		818	Gh_D12G0914	Gorai.008G110000.1		818	Gh_A12G0606	Gh_D12G0614
819	Cotton_A_27713	Gorai.008G110400.1		819	Gh_A12G0990	Cotton_A_36664		819	Gh_D12G0916	Gorai.008G103700.1		819	Gh_A12G1168	Gh_D12G1288
820	Cotton_A_27715	Gorai.008G110600.1		820	Gh_A12G0991	Cotton_A_36663		820	Gh_D12G0917	Gorai.008G103900.1		820	Gh_A12G1732	Gh_D12G2764
821	Cotton_A_27716	Gorai.008G110700.1		821	Gh_A12G0994	Cotton_A_36662		821	Gh_D12G0918	Gorai.008G104000.1		821	Gh_A12G2033	Gh_D12G2211
822	Cotton_A_27717	Gorai.008G110800.1		822	Gh_A12G0995	Cotton_A_36661		822	Gh_D12G0919	Gorai.008G104100.1		822	Gh_A12G2126	Gh_D12G2305
823	Cotton_A_27718	Gorai.008G110900.1		823	Gh_A12G0996	Cotton_A_36660		823	Gh_D12G0920	Gorai.008G104300.1		823	Gh_A12G2236	Gh_D12G2701
824	Cotton_A_27719	Gorai.008G111000.1		824	Gh_A12G0997	Cotton_A_36659		824	Gh_D12G0921	Gorai.008G104400.1		824	Gh_A12G0058	Gh_D12G0074
825	Cotton_A_27720	Gorai.008G111200.1		825	Gh_A12G0998	Cotton_A_28336		825	Gh_D12G0922	Gorai.008G104500.1		825	Gh_A12G1287	Gh_D12G1409
826	Cotton_A_27721	Gorai.008G111300.1		826	Gh_A12G0999	Cotton_A_28337		826	Gh_D12G0923	Gorai.008G104600.1		826	Gh_A12G1777	Gh_D12G1944
827	Cotton_A_27722	Gorai.008G111400.1		827	Gh_A12G1000	Cotton_A_28338		827	Gh_D12G0924	Gorai.008G104700.1		827	Gh_A12G2165	Gh_D12G2342
828	Cotton_A_27723	Gorai.008G111500.1		828	Gh_A12G1001	Cotton_A_28339		828	Gh_D12G0925	Gorai.008G104800.1		828	Gh_A12G2685	Gh_D12G2742
829	Cotton_A_22041	Gorai.008G111600.1		829	Gh_A12G1002	Cotton_A_28340		829	Gh_D12G0926	Gorai.008G104900.1		829	Gh_A12G0094	Gh_D12G0107
830	Cotton_A_27725	Gorai.008G111700.1		830	Gh_A12G1003	Cotton_A_28341		830	Gh_D12G0927	Gorai.008G105000.1		830	Gh_A12G0749	Gh_D12G0767
831	Cotton_A_27726	Gorai.008G111800.1		831	Gh_A12G1004	Cotton_A_28346		831	Gh_D12G0928	Gorai.008G105100.1		831	Gh_A12G0891	Gh_D12G0976
832	Cotton_A_27727	Gorai.008G111900.1		832	Gh_A12G1005	Cotton_A_28347		832	Gh_D12G0929	Gorai.008G105300.1		832	Gh_A12G1630	Gh_D12G1773
833	Cotton_A_32180	Gorai.008G112000.1		833	Gh_A12G1006	Cotton_A_28348		833	Gh_D12G0930	Gorai.008G105500.1		833	Gh_A12G1873	Gh_D12G2048
834	Cotton_A_32181	Gorai.008G112100.1		834	Gh_A12G1007	Cotton_A_28349		834	Gh_D12G0931	Gorai.008G105700.1		834	Gh_A12G2084	Gh_D12G2260
835	Cotton_A_32183	Gorai.008G112200.1		835	Gh_A12G1008	Cotton_A_31073		835	Gh_D12G0932	Gorai.008G105800.1		835	Gh_A12G2085	Gh_D12G2261
836	Cotton_A_32185	Gorai.008G112300.1		836	Gh_A12G1009	Cotton_A_28350		836	Gh_D12G0933	Gorai.008G105900.1		836	Gh_A12G2132	Gh_D12G2312
837	Cotton_A_32186	Gorai.008G112400.1		837	Gh_A12G1010	Cotton_A_28353		837	Gh_D12G0934	Gorai.008G106000.1		837	Gh_A12G2147	Gh_D12G2323
838	Cotton_A_32188	Gorai.008G112500.1		838	Gh_A12G1011	Cotton_A_28354		838	Gh_D12G0935	Gorai.008G106100.1		838	Gh_A12G2394	Gh_D12G2521
839	Cotton_A_32189	Gorai.008G112600.1		839	Gh_A12G1012	Cotton_A_28355		839	Gh_D12G0936	Gorai.008G106200.1		839	Gh_A12G2730	Gh_D12G2543
840	Cotton_A_32190	Gorai.008G112700.1		840	Gh_A12G1013	Cotton_A_28356		840	Gh_D12G0938	Gorai.008G106400.1		840	Gh_A12G0213	Gh_D12G0215
841	Cotton_A_32191	Gorai.008G112800.1		841	Gh_A12G1014	Cotton_A_28358		841	Gh_D12G0939	Gorai.008G106500.1		841	Gh_A12G0524	Gh_D12G0538
842	Cotton_A_32192	Gorai.008G112900.1		842	Gh_A12G1015	Cotton_A_28359		842	Gh_D12G0940	Gorai.008G106600.1		842	Gh_A12G0795	Gh_D12G0788
843	Cotton_A_32193	Gorai.008G113000.1		843	Gh_A12G1016	Cotton_A_25871		843	Gh_D12G0941	Gorai.008G106700.1		843	Gh_A12G1190	Gh_D12G1312
844	Cotton_A_32194	Gorai.008G113100.1		844	Gh_A12G1017	Cotton_A_25872		844	Gh_D12G0942	Gorai.008G106800.1		844	Gh_A12G2038	Gh_D12G2216
845	Cotton_A_03354	Gorai.008G113200.1		845	Gh_A12G1018	Cotton_A_25873		845	Gh_D12G0943	Gorai.008G106900.1		845	Gh_A12G2655	Gh_D12G1805
846	Cotton_A_03355	Gorai.008G113300.1		846	Gh_A12G1019	Cotton_A_25874		846	Gh_D12G0944	Gorai.008G107000.1		846	Gh_A12G0024	Gh_D12G0028
847	Cotton_A_03356	Gorai.008G113400.1		847	Gh_A12G1020	Cotton_A_25875		847	Gh_D12G0945	Gorai.008G107100.1		847	Gh_A12G0353	Gh_D12G0309
848	Cotton_A_03357	Gorai.008G113500.1		848	Gh_A12G1021	Cotton_A_25876		848	Gh_D12G0946	Gorai.008G107200.1		848	Gh_A12G1100	Gh_D12G1224
849	Cotton_A_03358	Gorai.008G113600.1		849	Gh_A12G1022	Cotton_A_25877		849	Gh_D12G0947	Gorai.008G107300.1		849	Gh_A12G1258	Gh_D12G1385
850	Cotton_A_03359	Gorai.008G113800.1		850	Gh_A12G1023	Cotton_A_25878		850	Gh_D12G0948	Gorai.008G107400.1		850	Gh_A12G1462	Gh_D12G1589
851	Cotton_A_03360	Gorai.008G113900.1		851	Gh_A12G1024	Cotton_A_25879		851	Gh_D12G0949	Gorai.008G107500.1		851	Gh_A12G1571	Gh_D12G1701
852	Cotton_A_03362	Gorai.008G114000.1		852	Gh_A12G1025	Cotton_A_25880		852	Gh_D12G0950	Gorai.008G107600.1		852	Gh_A12G1603	Gh_D12G1742
853	Cotton_A_03363	Gorai.008G114100.1		853	Gh_A12G1026	Cotton_A_25881		853	Gh_D12G0951	Gorai.008G107700.1		853	Gh_A12G1779	Gh_D12G1946
854	Cotton_A_03364	Gorai.008G114300.1		854	Gh_A12G1027	Cotton_A_25882		854	Gh_D12G0953	Gorai.008G107900.1		854	Gh_A12G2016	Gh_D12G2194
855	Cotton_A_03365	Gorai.008G114400.1		855	Gh_A12G1028	Cotton_A_25883		855	Gh_D12G0954	Gorai.008G108000.1		855	Gh_A12G2318	Gh_D12G2452
856	Cotton_A_03366	Gorai.008G114500.1		856	Gh_A12G1029	Cotton_A_25884		856	Gh_D12G0956	Gorai.008G108200.1		856	Gh_A12G2580	Gh_D12G0683
857	Cotton_A_03368	Gorai.008G114700.1		857	Gh_A12G1030	Cotton_A_25885		857	Gh_D12G0957	Gorai.008G108300.1		857	Gh_A12G2620	Gh_D12G1573
858	Cotton_A_03369	Gorai.008G114800.1		858	Gh_A12G1031	Cotton_A_25886		858	Gh_D12G0958	Gorai.008G108400.1		858	Gh_A12G2674	Gh_D12G2745
859	Cotton_A_03370	Gorai.008G114900.1		859	Gh_A12G1032	Cotton_A_25887		859	Gh_D12G0959	Gorai.008G108500.1		859	Gh_A12G2693	Gh_D12G2288
860	Cotton_A_03371	Gorai.008G115000.1		860	Gh_A12G1033	Cotton_A_25888		860	Gh_D12G0960	Gorai.008G108600.1		860	Gh_A12G0229	Gh_D12G0230
861	Cotton_A_03372	Gorai.008G115100.1		861	Gh_A12G1034	Cotton_A_25889		861	Gh_D12G0961	Gorai.008G108700.1		861	Gh_A12G0413	Gh_D12G0408
862	Cotton_A_03373	Gorai.008G115200.1		862	Gh_A12G1035	Cotton_A_25890		862	Gh_D12G0962	Gorai.008G108800.1		862	Gh_A12G1427	Gh_D12G1547
863	Cotton_A_03374	Gorai.008G115300.1		863	Gh_A12G1036	Cotton_A_25891		863	Gh_D12G0963	Gorai.008G108900.1		863	Gh_A12G1485	Gh_D12G1611
864	Cotton_A_03375	Gorai.008G115400.1		864	Gh_A12G1038	Cotton_A_25892		864	Gh_D12G0964	Gorai.008G109000.1		864	Gh_A12G1713	Gh_D12G1874
865	Cotton_A_03376	Gorai.008G115500.1		865	Gh_A12G1039	Cotton_A_31998		865	Gh_D12G0965	Gorai.008G109100.1		865	Gh_A12G2178	Gh_D12G2357
866	Cotton_A_03377	Gorai.008G115600.1		866	Gh_A12G1040	Cotton_A_25894		866	Gh_D12G0966	Gorai.008G109200.1		866	Gh_A12G0493	Gh_D12G0501
867	Cotton_A_03378	Gorai.008G115700.1		867	Gh_A12G1041	Cotton_A_25895		867	Gh_D12G0968	Gorai.008G109300.1		867	Gh_A12G1299	Gh_D12G1421
868	Cotton_A_03380	Gorai.008G115800.1		868	Gh_A12G1042	Cotton_A_25896		868	Gh_D12G0969	Gorai.008G109400.1		868	Gh_A12G1412	Gh_D12G1530
869	Cotton_A_03381	Gorai.008G115900.1		869	Gh_A12G1043	Cotton_A_25899		869	Gh_D12G0970	Gorai.008G109500.1		869	Gh_A12G1494	Gh_D12G1620
870	Cotton_A_03382	Gorai.008G116200.1		870	Gh_A12G1044	Cotton_A_26434		870	Gh_D12G0971	Gorai.008G109600.1		870	Gh_A12G1753	Gh_D12G1904
871	Cotton_A_03383	Gorai.008G116300.1		871	Gh_A12G1047	Cotton_A_26428		871	Gh_D12G0972	Gorai.008G109700.1		871	Gh_A12G2108	Gh_D12G2279
872	Cotton_A_03385	Gorai.008G116400.1		872	Gh_A12G1048	Cotton_A_26427		872	Gh_D12G0973	Gorai.008G109800.1		872	Gh_A12G2159	Gh_D12G2336
873	Cotton_A_03387	Gorai.008G116500.1		873	Gh_A12G1049	Cotton_A_26426		873	Gh_D12G0974	Gorai.008G109900.1		873	Gh_A12G2259	Gh_D12G2408
874	Cotton_A_03388	Gorai.008G116600.1		874	Gh_A12G1050	Cotton_A_26425		874	Gh_D12G0976	Gorai.008G110100.1		874	Gh_A12G0102	Gh_D12G0114
875	Cotton_A_03389	Gorai.008G116800.1		875	Gh_A12G1051	Cotton_A_26423		875	Gh_D12G0977	Gorai.008G110200.1		875	Gh_A12G0114	Gh_D12G0126
876	Cotton_A_03391	Gorai.008G116900.1		876	Gh_A12G1053	Cotton_A_26422		876	Gh_D12G0978	Gorai.008G110300.1		876	Gh_A12G0230	Gh_D12G0231
877	Cotton_A_03392	Gorai.008G117000.1		877	Gh_A12G1054	Cotton_A_26420		877	Gh_D12G0979	Gorai.008G110400.1		877	Gh_A12G0724	Gh_D12G0748
878	Cotton_A_03393	Gorai.008G117100.1		878	Gh_A12G1055	Cotton_A_26419		878	Gh_D12G0980	Gorai.008G110500.1		878	Gh_A12G0940	Gh_D12G1030
879	Cotton_A_03394	Gorai.008G117200.1		879	Gh_A12G1056	Cotton_A_26416		879	Gh_D12G0981	Gorai.008G110600.1		879	Gh_A12G1883	Gh_D12G2062
880	Cotton_A_03395	Gorai.008G117300.1		880	Gh_A12G1057	Cotton_A_26415		880	Gh_D12G0982	Gorai.008G110700.1		880	Gh_A12G1998	Gh_D12G2176
881	Cotton_A_03397	Gorai.008G117400.1		881	Gh_A12G1058	Cotton_A_26414		881	Gh_D12G0983	Gorai.008G110800.1		881	Gh_A12G2239	Gh_D12G2705
882	Cotton_A_35255	Gorai.008G117700.1		882	Gh_A12G1059	Cotton_A_26413		882	Gh_D12G0984	Gorai.008G110900.1		882	Gh_A12G0090	Gh_D12G0103
883	Cotton_A_31987	Gorai.008G117800.1		883	Gh_A12G1060	Cotton_A_26411		883	Gh_D12G0985	Gorai.008G111000.1		883	Gh_A12G0525	Gh_D12G0542
884	Cotton_A_31988	Gorai.008G117900.1		884	Gh_A12G1061	Cotton_A_26409		884	Gh_D12G0986	Gorai.008G111100.1		884	Gh_A12G1348	Gh_D12G1473
885	Cotton_A_31989	Gorai.008G118000.1		885	Gh_A12G1062	Cotton_A_26408		885	Gh_D12G0987	Gorai.008G111200.1		885	Gh_A12G0376	Gh_D12G0289
886	Cotton_A_31990	Gorai.008G118100.1		886	Gh_A12G1063	Cotton_A_26407		886	Gh_D12G0988	Gorai.008G111300.1		886	Gh_A12G0481	Gh_D12G0488
887	Cotton_A_31991	Gorai.008G118200.1		887	Gh_A12G1064	Cotton_A_26406		887	Gh_D12G0989	Gorai.008G111400.1		887	Gh_A12G0750	Gh_D12G0768
888	Cotton_A_31992	Gorai.008G118300.1		888	Gh_A12G1065	Cotton_A_26258		888	Gh_D12G0990	Gorai.008G111500.1		888	Gh_A12G1613	Gh_D12G1754
889	Cotton_A_31993	Gorai.008G118400.1		889	Gh_A12G1066	Cotton_A_26256		889	Gh_D12G0991	Gorai.008G111600.1		889	Gh_A12G2155	Gh_D12G2331
890	Cotton_A_31994	Gorai.008G118500.1		890	Gh_A12G1067	Cotton_A_26255		890	Gh_D12G0992	Gorai.008G111700.1		890	Gh_A12G2181	Gh_D12G2361
891	Cotton_A_31995	Gorai.008G118600.1		891	Gh_A12G1068	Cotton_A_26254		891	Gh_D12G0993	Gorai.008G111800.1		891	Gh_A12G2252	Gh_D12G2401
892	Cotton_A_31996	Gorai.008G118700.1		892	Gh_A12G1069	Cotton_A_26253		892	Gh_D12G0994	Gorai.008G111900.1		892	Gh_A12G2688	Gh_D12G2738
893	Cotton_A_20917	Gorai.008G118900.1		893	Gh_A12G1070	Cotton_A_26252		893	Gh_D12G0995	Gorai.008G112000.1		893	Gh_A12G1926	Gh_D12G2107
894	Cotton_A_20918	Gorai.008G119100.1		894	Gh_A12G1071	Cotton_A_26251		894	Gh_D12G0996	Gorai.008G112100.1		894	Gh_A12G2446	Gh_D12G2572
895	Cotton_A_20954	Gorai.008G119200.1		895	Gh_A12G1072	Cotton_A_26250		895	Gh_D12G0997	Gorai.008G112200.1		895	Gh_A12G2542	Gh_D12G0729
896	Cotton_A_20920	Gorai.008G119300.1		896	Gh_A12G1073	Cotton_A_26249		896	Gh_D12G0999	Gorai.008G112300.1		896	Gh_A12G0658	Gh_D12G0664
897	Cotton_A_20922	Gorai.008G119500.1		897	Gh_A12G1074	Cotton_A_26248		897	Gh_D12G1000	Gorai.008G112400.1		897	Gh_A12G1619	Gh_D12G1759
898	Cotton_A_20923	Gorai.008G119600.1		898	Gh_A12G1075	Cotton_A_26247		898	Gh_D12G1001	Gorai.008G112500.1		898	Gh_A12G2276	Gh_D12G2426
899	Cotton_A_20924	Gorai.008G119800.1		899	Gh_A12G1076	Cotton_A_26246		899	Gh_D12G1002	Gorai.008G112600.1		899	Gh_A12G0121	Gh_D12G0138
900	Cotton_A_20926	Gorai.008G119900.1		900	Gh_A12G1077	Cotton_A_26245		900	Gh_D12G1003	Gorai.008G112700.1		900	Gh_A12G0502	Gh_D12G0511
901	Cotton_A_20927	Gorai.008G120000.1		901	Gh_A12G1078	Cotton_A_26244		901	Gh_D12G1004	Gorai.008G112800.1		901	Gh_A12G0911	Gh_D12G1001
902	Cotton_A_20928	Gorai.008G120100.1		902	Gh_A12G1079	Cotton_A_22612		902	Gh_D12G1005	Gorai.008G112900.1		902	Gh_A12G1487	Gh_D12G1613
903	Cotton_A_20933	Gorai.008G120200.1		903	Gh_A12G1082	Cotton_A_22613		903	Gh_D12G1006	Gorai.008G113000.1		903	Gh_A12G1646	Gh_D12G1790
904	Cotton_A_20929	Gorai.008G120300.1		904	Gh_A12G1083	Cotton_A_22614		904	Gh_D12G1008	Gorai.008G121000.1		904	Gh_A12G1932	Gh_D12G2113
905	Cotton_A_20935	Gorai.008G120400.1		905	Gh_A12G1084	Cotton_A_22615		905	Gh_D12G1010	Gorai.008G113100.1		905	Gh_A12G2008	Gh_D12G2184
906	Cotton_A_20936	Gorai.008G120500.1		906	Gh_A12G1085	Cotton_A_22618		906	Gh_D12G1011	Gorai.008G113200.1		906	Gh_A12G2566	Gh_D12G0841
907	Cotton_A_20937	Gorai.008G120600.1		907	Gh_A12G1086	Cotton_A_22619		907	Gh_D12G1012	Gorai.008G113500.1		907	Gh_A12G2616	Gh_D12G1238
908	Cotton_A_20938	Gorai.008G120700.1		908	Gh_A12G1087	Cotton_A_22620		908	Gh_D12G1013	Gorai.008G113600.1		908	Gh_A12G0154	Gh_D12G0167
909	Cotton_A_20939	Gorai.008G120800.1		909	Gh_A12G1089	Cotton_A_22621		909	Gh_D12G1014	Gorai.008G113900.1		909	Gh_A12G0196	Gh_D12G0198
910	Cotton_A_20940	Gorai.008G120900.1		910	Gh_A12G1090	Cotton_A_22622		910	Gh_D12G1015	Gorai.008G114000.1		910	Gh_A12G0424	Gh_D12G0421
911	Cotton_A_20942	Gorai.008G121000.1		911	Gh_A12G1091	Cotton_A_22625		911	Gh_D12G1016	Gorai.008G114100.1		911	Gh_A12G0968	Gh_D12G1080
912	Cotton_A_20943	Gorai.008G121100.1		912	Gh_A12G1092	Cotton_A_22626		912	Gh_D12G1017	Gorai.008G114200.1		912	Gh_A12G2619	Gh_D12G1424
913	Cotton_A_20945	Gorai.008G121300.1		913	Gh_A12G1093	Cotton_A_22627		913	Gh_D12G1018	Gorai.008G114300.1		913	Gh_A12G0046	Gh_D12G0060
914	Cotton_A_20946	Gorai.008G121400.1		914	Gh_A12G1094	Cotton_A_22630		914	Gh_D12G1019	Gorai.008G114400.1		914	Gh_A12G0109	Gh_D12G0121
915	Cotton_A_20947	Gorai.008G121500.1		915	Gh_A12G1095	Cotton_A_22631		915	Gh_D12G1020	Gorai.008G114500.1		915	Gh_A12G0205	Gh_D12G0207
916	Cotton_A_20948	Gorai.008G121600.1		916	Gh_A12G1096	Cotton_A_22632		916	Gh_D12G1021	Gorai.008G114600.1		916	Gh_A12G0206	Gh_D12G0208
917	Cotton_A_20949	Gorai.008G121700.1		917	Gh_A12G1097	Cotton_A_22633		917	Gh_D12G1022	Gorai.008G114700.1		917	Gh_A12G0289	Gh_D12G0376
918	Cotton_A_20950	Gorai.008G121800.1		918	Gh_A12G1098	Cotton_A_22634		918	Gh_D12G1023	Gorai.008G114800.1		918	Gh_A12G0339	Gh_D12G0325
919	Cotton_A_20951	Gorai.008G122000.1		919	Gh_A12G1099	Cotton_A_22635		919	Gh_D12G1024	Gorai.008G114900.1		919	Gh_A12G0401	Gh_D12G0266
920	Cotton_A_20952	Gorai.008G122100.1		920	Gh_A12G1100	Cotton_A_22636		920	Gh_D12G1025	Gorai.008G115000.1		920	Gh_A12G0869	Gh_D12G0950
921	Cotton_A_20953	Gorai.008G122200.1		921	Gh_A12G1101	Cotton_A_02038		921	Gh_D12G1026	Gorai.008G115100.1		921	Gh_A12G1450	Gh_D12G1567
922	Cotton_A_20919	Gorai.008G122300.1		922	Gh_A12G1102	Cotton_A_22640		922	Gh_D12G1027	Gorai.008G115200.1		922	Gh_A12G2547	Gh_D12G0884
923	Cotton_A_20955	Gorai.008G122500.1		923	Gh_A12G1103	Cotton_A_22641		923	Gh_D12G1028	Gorai.008G115300.1		923	Gh_A12G2661	Gh_D12G1934
924	Cotton_A_20956	Gorai.008G122600.1		924	Gh_A12G1104	Cotton_A_22642		924	Gh_D12G1029	Gorai.008G115400.1		924	Gh_A12G0115	Gh_D12G0127
925	Cotton_A_20957	Gorai.008G122700.1		925	Gh_A12G1105	Cotton_A_22643		925	Gh_D12G1030	Gorai.008G115500.1		925	Gh_A12G1325	Gh_D12G1450
926	Cotton_A_20958	Gorai.008G122800.1		926	Gh_A12G1106	Cotton_A_22644		926	Gh_D12G1031	Gorai.008G115600.1		926	Gh_A12G1345	Gh_D12G1470
927	Cotton_A_20959	Gorai.008G122900.1		927	Gh_A12G1107	Cotton_A_22645		927	Gh_D12G1032	Gorai.008G115700.1		927	Gh_A12G1507	Gh_D12G2769
928	Cotton_A_36664	Gorai.008G123100.1		928	Gh_A12G1108	Cotton_A_22646		928	Gh_D12G1034	Gorai.008G115800.1		928	Gh_A12G1567	Gh_D12G1695
929	Cotton_A_36663	Gorai.008G123200.1		929	Gh_A12G1109	Cotton_A_22648		929	Gh_D12G1035	Gorai.008G115900.1		929	Gh_A12G2151	Gh_D12G2327
930	Cotton_A_36662	Gorai.008G123400.1		930	Gh_A12G1110	Cotton_A_22649		930	Gh_D12G1036	Gorai.008G116100.1		930	Gh_A12G2227	Gh_D12G2714
931	Cotton_A_36661	Gorai.008G123500.1		931	Gh_A12G1113	Cotton_A_40590		931	Gh_D12G1037	Gorai.008G116200.1		931	Gh_A12G0356	Gh_D12G0306
932	Cotton_A_36660	Gorai.008G123600.1		932	Gh_A12G1114	Cotton_A_22065		932	Gh_D12G1038	Gorai.008G116300.1		932	Gh_A12G0559	Gh_D12G0575
933	Cotton_A_36659	Gorai.008G123700.1		933	Gh_A12G1115	Cotton_A_22064		933	Gh_D12G1040	Gorai.008G116500.1		933	Gh_A12G1237	Gh_D12G1361
934	Cotton_A_36658	Gorai.008G123800.1		934	Gh_A12G1116	Cotton_A_22063		934	Gh_D12G1041	Gorai.008G116600.1		934	Gh_A12G1331	Gh_D12G1457
935	Cotton_A_28336	Gorai.008G123900.1		935	Gh_A12G1117	Cotton_A_22062		935	Gh_D12G1042	Gorai.008G116800.1		935	Gh_A12G1640	Gh_D12G1783
936	Cotton_A_28337	Gorai.008G124000.1		936	Gh_A12G1118	Cotton_A_22061		936	Gh_D12G1043	Gorai.008G116900.1		936	Gh_A12G1901	Gh_D12G2082
937	Cotton_A_28338	Gorai.008G124100.1		937	Gh_A12G1119	Cotton_A_22059		937	Gh_D12G1044	Gorai.008G117000.1		937	Gh_A12G2022	Gh_D12G2200
938	Cotton_A_28339	Gorai.008G124200.1		938	Gh_A12G1120	Cotton_A_22058		938	Gh_D12G1045	Gorai.008G117100.1		938	Gh_A12G2484	Gh_D12G2612
939	Cotton_A_28340	Gorai.008G124300.1		939	Gh_A12G1121	Cotton_A_22056		939	Gh_D12G1049	Gorai.008G117200.1		939	Gh_A12G2584	Gh_D12G0690
940	Cotton_A_28341	Gorai.008G124400.1		940	Gh_A12G1122	Cotton_A_22055		940	Gh_D12G1050	Gorai.008G117300.1		940	Gh_A12G2656	Gh_D12G1837
941	Cotton_A_28342	Gorai.008G124600.1		941	Gh_A12G1123	Cotton_A_22054		941	Gh_D12G1052	Gorai.008G117400.1		941	Gh_A12G0239	Gh_D12G0237
942	Cotton_A_28345	Gorai.008G124700.1		942	Gh_A12G1124	Cotton_A_22053		942	Gh_D12G1053	Gorai.008G117500.1		942	Gh_A12G0725	Gh_D12G0749
943	Cotton_A_28346	Gorai.008G124800.1		943	Gh_A12G1125	Cotton_A_22052		943	Gh_D12G1054	Gorai.008G117600.1		943	Gh_A12G0913	Gh_D12G1003
944	Cotton_A_28347	Gorai.008G124900.1		944	Gh_A12G1126	Cotton_A_22051		944	Gh_D12G1055	Gorai.008G117700.1		944	Gh_A12G1098	Gh_D12G1222
945	Cotton_A_28348	Gorai.008G125000.1		945	Gh_A12G1127	Cotton_A_22050		945	Gh_D12G1056	Gorai.008G117900.1		945	Gh_A12G1389	Gh_D12G1512
946	Cotton_A_28349	Gorai.008G125100.1		946	Gh_A12G1128	Cotton_A_22049		946	Gh_D12G1057	Gorai.008G118000.1		946	Gh_A12G1514	Gh_D12G1638
947	Cotton_A_28350	Gorai.008G125200.1		947	Gh_A12G1130	Cotton_A_22048		947	Gh_D12G1058	Gorai.008G118100.1		947	Gh_A12G1969	Gh_D12G2148
948	Cotton_A_28353	Gorai.008G125300.1		948	Gh_A12G1131	Cotton_A_22047		948	Gh_D12G1059	Gorai.008G118200.1		948	Gh_A12G2690	Gh_D12G2739
949	Cotton_A_28354	Gorai.008G125400.1		949	Gh_A12G1136	Cotton_A_22639		949	Gh_D12G1060	Gorai.008G118300.1		949	Gh_A12G0100	Gh_D12G0112
950	Cotton_A_28355	Gorai.008G125500.1		950	Gh_A12G1137	Cotton_A_22046		950	Gh_D12G1061	Gorai.008G118500.1		950	Gh_A12G2191	Gh_D12G2371
951	Cotton_A_28356	Gorai.008G125600.1		951	Gh_A12G1138	Cotton_A_22045		951	Gh_D12G1062	Gorai.008G118600.1		951	Gh_A12G2196	Gh_D12G2376
952	Cotton_A_28358	Gorai.008G125800.1		952	Gh_A12G1139	Cotton_A_22044		952	Gh_D12G1063	Gorai.008G118700.1		952	Gh_A12G2293	Gh_D12G2430
953	Cotton_A_28359	Gorai.008G126000.1		953	Gh_A12G1141	Cotton_A_22042		953	Gh_D12G1065	Gorai.008G118900.1		953	Gh_A12G2503	Gh_D12G2630
954	Cotton_A_25871	Gorai.008G126200.1		954	Gh_A12G1142	Cotton_A_22041		954	Gh_D12G1066	Gorai.008G119100.1		954	Gh_A12G0850	Gh_D12G0929
955	Cotton_A_25872	Gorai.008G126300.1		955	Gh_A12G1143	Cotton_A_22040		955	Gh_D12G1067	Gorai.008G119200.1		955	Gh_A12G1094	Gh_D12G1218
956	Cotton_A_25873	Gorai.008G126400.1		956	Gh_A12G1144	Cotton_A_22039		956	Gh_D12G1068	Gorai.008G119300.1		956	Gh_A12G1266	Gh_D12G1390
957	Cotton_A_25874	Gorai.008G126500.1		957	Gh_A12G1146	Cotton_A_22038		957	Gh_D12G1069	Gorai.008G119400.1		957	Gh_A12G1712	Gh_D12G1873
958	Cotton_A_02038	Gorai.008G126600.1		958	Gh_A12G1147	Cotton_A_33189		958	Gh_D12G1070	Gorai.008G119500.1		958	Gh_A12G1786	Gh_D12G1953
959	Cotton_A_25875	Gorai.008G126700.1		959	Gh_A12G1148	Cotton_A_33188		959	Gh_D12G1071	Gorai.008G119600.1		959	Gh_A12G0739	Gh_D12G0761
960	Cotton_A_25876	Gorai.008G126800.1		960	Gh_A12G1150	Cotton_A_33187		960	Gh_D12G1072	Gorai.008G119800.1		960	Gh_A12G1138	Gh_D12G1260
961	Cotton_A_25877	Gorai.008G126900.1		961	Gh_A12G1151	Cotton_A_33186		961	Gh_D12G1074	Gorai.008G119900.1		961	Gh_A12G1361	Gh_D12G1484
962	Cotton_A_25878	Gorai.008G127000.1		962	Gh_A12G1153	Cotton_A_33183		962	Gh_D12G1075	Gorai.008G120000.1		962	Gh_A12G1696	Gh_D12G1858
963	Cotton_A_25879	Gorai.008G127100.1		963	Gh_A12G1155	Cotton_A_33180		963	Gh_D12G1076	Gorai.008G120100.1		963	Gh_A12G1951	Gh_D12G2131
964	Cotton_A_25880	Gorai.008G127200.1		964	Gh_A12G1156	Cotton_A_20728		964	Gh_D12G1077	Gorai.008G120300.1		964	Gh_A12G2102	Gh_D12G2274
965	Cotton_A_25881	Gorai.008G127300.1		965	Gh_A12G1157	Cotton_A_20727		965	Gh_D12G1078	Gorai.008G120200.1		965	Gh_A12G2107	Gh_D12G2278
966	Cotton_A_25882	Gorai.008G127400.1		966	Gh_A12G1158	Cotton_A_20726		966	Gh_D12G1079	Gorai.008G120400.1		966	Gh_A12G2443	Gh_D12G2569
967	Cotton_A_25883	Gorai.008G127500.1		967	Gh_A12G1159	Cotton_A_20725		967	Gh_D12G1080	Gorai.008G120500.1		967	Gh_A12G2593	Gh_D12G0739
968	Cotton_A_25884	Gorai.008G127600.1		968	Gh_A12G1160	Cotton_A_20724		968	Gh_D12G1081	Gorai.008G120600.1		968	Gh_A12G0278	Gh_D12G0387
969	Cotton_A_25885	Gorai.008G127700.1		969	Gh_A12G1161	Cotton_A_20723		969	Gh_D12G1082	Gorai.008G120700.1		969	Gh_A12G0548	Gh_D12G0565
970	Cotton_A_25886	Gorai.008G127800.1		970	Gh_A12G1162	Cotton_A_20722		970	Gh_D12G1083	Gorai.008G120800.1		970	Gh_A12G0934	Gh_D12G1025
971	Cotton_A_25887	Gorai.008G127900.1		971	Gh_A12G1163	Cotton_A_20721		971	Gh_D12G1084	Gorai.008G120900.1		971	Gh_A12G1688	Gh_D12G1849
972	Cotton_A_25888	Gorai.008G128000.1		972	Gh_A12G1164	Cotton_A_20720		972	Gh_D12G1090	Gorai.008G121100.1		972	Gh_A12G1877	Gh_D12G2053
973	Cotton_A_25889	Gorai.008G128100.1		973	Gh_A12G1166	Cotton_A_20719		973	Gh_D12G1091	Gorai.008G121300.1		973	Gh_A12G2051	Gh_D12G2229
974	Cotton_A_25890	Gorai.008G128200.1		974	Gh_A12G1167	Cotton_A_20718		974	Gh_D12G1092	Gorai.008G121400.1		974	Gh_A12G2218	Gh_D12G2723
975	Cotton_A_25891	Gorai.008G128300.1		975	Gh_A12G1168	Cotton_A_20716		975	Gh_D12G1093	Gorai.008G121500.1		975	Gh_A12G0331	Gh_D12G0334
976	Cotton_A_25892	Gorai.008G128400.1		976	Gh_A12G1169	Cotton_A_20715		976	Gh_D12G1094	Gorai.008G121600.1		976	Gh_A12G0647	Gh_D12G0847
977	Cotton_A_25893	Gorai.008G128500.1		977	Gh_A12G1170	Cotton_A_20713		977	Gh_D12G1095	Gorai.008G121700.1		977	Gh_A12G1591	Gh_D12G1723
978	Cotton_A_25894	Gorai.008G128800.1		978	Gh_A12G1171	Cotton_A_20711		978	Gh_D12G1096	Gorai.008G121800.1		978	Gh_A12G1937	Gh_D12G2118
979	Cotton_A_25895	Gorai.008G129000.1		979	Gh_A12G1172	Cotton_A_20710		979	Gh_D12G1099	Gorai.008G121900.1		979	Gh_A12G2645	Gh_D12G1747
980	Cotton_A_25896	Gorai.008G129100.1		980	Gh_A12G1173	Cotton_A_20709		980	Gh_D12G1100	Gorai.008G122000.1		980	Gh_A12G0222	Gh_D12G0220
981	Cotton_A_25897	Gorai.008G129200.1		981	Gh_A12G1174	Cotton_A_20708		981	Gh_D12G1101	Gorai.008G122100.1		981	Gh_A12G1106	Gh_D12G1230
982	Cotton_A_25898	Gorai.008G129300.1		982	Gh_A12G1175	Cotton_A_20707		982	Gh_D12G1103	Gorai.008G122400.1		982	Gh_A12G1418	Gh_D12G1537
983	Cotton_A_25899	Gorai.008G129500.1		983	Gh_A12G1176	Cotton_A_20704		983	Gh_D12G1104	Gorai.008G122500.1		983	Gh_A12G2265	Gh_D12G2415
984	Cotton_A_26434	Gorai.008G129800.1		984	Gh_A12G1177	Cotton_A_20700		984	Gh_D12G1105	Gorai.008G122600.1		984	Gh_A12G0644	Gh_D12G0855
985	Cotton_A_26432	Gorai.008G129900.1		985	Gh_A12G1178	Cotton_A_20699		985	Gh_D12G1106	Gorai.008G122700.1		985	Gh_A12G0920	Gh_D12G1011
986	Cotton_A_26430	Gorai.008G130000.1		986	Gh_A12G1181	Cotton_A_20695		986	Gh_D12G1107	Gorai.008G122800.1		986	Gh_A12G0956	Gh_D12G1068
987	Cotton_A_26428	Gorai.008G130100.1		987	Gh_A12G1182	Cotton_A_20694		987	Gh_D12G1108	Gorai.008G122900.1		987	Gh_A12G1434	Gh_D12G1553
988	Cotton_A_26427	Gorai.008G130200.1		988	Gh_A12G1183	Cotton_A_20693		988	Gh_D12G1109	Gorai.008G123000.1		988	Gh_A12G2175	Gh_D12G2354
989	Cotton_A_26426	Gorai.008G130300.1		989	Gh_A12G1184	Cotton_A_20692		989	Gh_D12G1110	Gorai.008G123100.1		989	Gh_A12G2572	Gh_D12G2803
990	Cotton_A_26425	Gorai.008G130500.1		990	Gh_A12G1185	Cotton_A_20691		990	Gh_D12G1111	Gorai.008G123200.1		990	Gh_A12G0250	Gh_D12G0252
991	Cotton_A_26423	Gorai.008G130600.1		991	Gh_A12G1186	Cotton_A_14627		991	Gh_D12G1112	Gorai.008G123300.1		991	Gh_A12G0785	Gh_D12G0797
992	Cotton_A_26422	Gorai.008G130800.1		992	Gh_A12G1187	Cotton_A_14626		992	Gh_D12G1113	Gorai.008G123400.1		992	Gh_A12G0802	Gh_D12G0817
993	Cotton_A_26420	Gorai.008G130900.1		993	Gh_A12G1188	Cotton_A_14625		993	Gh_D12G1114	Gorai.008G123500.1		993	Gh_A12G1087	Gh_D12G1210
994	Cotton_A_26419	Gorai.008G131000.1		994	Gh_A12G1189	Cotton_A_14623		994	Gh_D12G1115	Gorai.008G123600.1		994	Gh_A12G1161	Gh_D12G1281
995	Cotton_A_08023	Gorai.008G131200.1		995	Gh_A12G1190	Cotton_A_14622		995	Gh_D12G1116	Gorai.008G123700.1		995	Gh_A12G1673	Gh_D12G1830
996	Cotton_A_26416	Gorai.008G131300.1		996	Gh_A12G1192	Cotton_A_14621		996	Gh_D12G1117	Gorai.008G123900.1		996	Gh_A12G2299	Gh_D12G2435
997	Cotton_A_26415	Gorai.008G131400.1		997	Gh_A12G1193	Cotton_A_14619		997	Gh_D12G1118	Gorai.008G124000.1		997	Gh_A12G0358	Gh_D12G0304
998	Cotton_A_26414	Gorai.008G131600.1		998	Gh_A12G1194	Cotton_A_14618		998	Gh_D12G1119	Gorai.008G124100.1		998	Gh_A12G0415	Gh_D12G0410
999	Cotton_A_26413	Gorai.008G131700.1		999	Gh_A12G1195	Cotton_A_14616		999	Gh_D12G1120	Gorai.008G124200.1		999	Gh_A12G0699	Gh_D12G0712
1000	Cotton_A_26409	Gorai.008G131800.1		1000	Gh_A12G1196	Cotton_A_14615		1000	Gh_D12G1121	Gorai.008G124300.1		1000	Gh_A12G0902	Gh_D12G0991
1001	Cotton_A_26408	Gorai.008G132000.1		1001	Gh_A12G1197	Cotton_A_14613		1001	Gh_D12G1122	Gorai.008G124400.1		1001	Gh_A12G1121	Gh_D12G1249
1002	Cotton_A_26407	Gorai.008G132100.1		1002	Gh_A12G1198	Cotton_A_14612		1002	Gh_D12G1123	Gorai.008G124600.1		1002	Gh_A12G1637	Gh_D12G1780
1003	Cotton_A_26406	Gorai.008G132200.1		1003	Gh_A12G1199	Cotton_A_14611		1003	Gh_D12G1124	Gorai.008G124800.1		1003	Gh_A12G2411	Gh_D12G2646
1004	Cotton_A_26258	Gorai.008G132400.1		1004	Gh_A12G1200	Cotton_A_14610		1004	Gh_D12G1125	Gorai.008G124900.1		1004	Gh_A12G2577	Gh_D12G0880
1005	Cotton_A_26256	Gorai.008G132500.1		1005	Gh_A12G1201	Cotton_A_14607		1005	Gh_D12G1126	Gorai.008G125000.1		1005	Gh_A12G0386	Gh_D12G0278
1006	Cotton_A_26255	Gorai.008G132600.1		1006	Gh_A12G1202	Cotton_A_14606		1006	Gh_D12G1127	Gorai.008G125100.1		1006	Gh_A12G0990	Gh_D12G1110
1007	Cotton_A_26254	Gorai.008G132700.1		1007	Gh_A12G1204	Cotton_A_14605		1007	Gh_D12G1128	Gorai.008G125200.1		1007	Gh_A12G1503	Gh_D12G1628
1008	Cotton_A_26253	Gorai.008G132800.1		1008	Gh_A12G1205	Cotton_A_14604		1008	Gh_D12G1129	Gorai.008G125300.1		1008	Gh_A12G1548	Gh_D12G1682
1009	Cotton_A_26252	Gorai.008G132900.1		1009	Gh_A12G1206	Cotton_A_14603		1009	Gh_D12G1130	Gorai.008G125400.1		1009	Gh_A12G1625	Gh_D12G1768
1010	Cotton_A_26251	Gorai.008G133000.1		1010	Gh_A12G1207	Cotton_A_14602		1010	Gh_D12G1131	Gorai.008G125700.1		1010	Gh_A12G2069	Gh_D12G2245
1011	Cotton_A_26250	Gorai.008G133100.1		1011	Gh_A12G1208	Cotton_A_14601		1011	Gh_D12G1132	Gorai.008G125800.1		1011	Gh_A12G2321	Gh_D12G2455
1012	Cotton_A_26249	Gorai.008G133200.1		1012	Gh_A12G1209	Cotton_A_14600		1012	Gh_D12G1133	Gorai.008G126000.1		1012	Gh_A12G0245	Gh_D12G0245
1013	Cotton_A_26247	Gorai.008G133300.1		1013	Gh_A12G1210	Cotton_A_14598		1013	Gh_D12G1134	Gorai.008G126200.1		1013	Gh_A12G0704	Gh_D12G0717
1014	Cotton_A_26246	Gorai.008G133400.1		1014	Gh_A12G1211	Cotton_A_14597		1014	Gh_D12G1136	Gorai.008G126300.1		1014	Gh_A12G1039	Gh_D12G1158
1015	Cotton_A_26245	Gorai.008G133500.1		1015	Gh_A12G1212	Cotton_A_14595		1015	Gh_D12G1137	Gorai.008G126400.1		1015	Gh_A12G1184	Gh_D12G1306
1016	Cotton_A_26244	Gorai.008G133600.1		1016	Gh_A12G1213	Cotton_A_14594		1016	Gh_D12G1138	Gorai.008G126500.1		1016	Gh_A12G1538	Gh_D12G1672
1017	Cotton_A_26243	Gorai.008G133700.1		1017	Gh_A12G1214	Cotton_A_14593		1017	Gh_D12G1139	Gorai.008G126600.1		1017	Gh_A12G2037	Gh_D12G2215
1018	Cotton_A_22612	Gorai.008G133800.1		1018	Gh_A12G1215	Cotton_A_14592		1018	Gh_D12G1140	Gorai.008G126700.1		1018	Gh_A12G2422	Gh_D12G2640
1019	Cotton_A_22613	Gorai.008G133900.1		1019	Gh_A12G1216	Cotton_A_14591		1019	Gh_D12G1141	Gorai.008G126900.1		1019	Gh_A12G2435	Gh_D12G2560
1020	Cotton_A_22614	Gorai.008G134000.1		1020	Gh_A12G1217	Cotton_A_14590		1020	Gh_D12G1142	Gorai.008G127000.1		1020	Gh_A12G2704	Gh_D12G2663
1021	Cotton_A_22615	Gorai.008G134300.1		1021	Gh_A12G1218	Cotton_A_14588		1021	Gh_D12G1143	Gorai.008G127100.1		1021	Gh_A12G0917	Gh_D12G1006
1022	Cotton_A_22618	Gorai.008G134400.1		1022	Gh_A12G1219	Cotton_A_14587		1022	Gh_D12G1144	Gorai.008G127300.1		1022	Gh_A12G1160	Gh_D12G1280
1023	Cotton_A_22619	Gorai.008G134500.1		1023	Gh_A12G1220	Cotton_A_14586		1023	Gh_D12G1145	Gorai.008G127400.1		1023	Gh_A12G1710	Gh_D12G1871
1024	Cotton_A_22620	Gorai.008G134600.1		1024	Gh_A12G1221	Cotton_A_14585		1024	Gh_D12G1146	Gorai.008G127500.1		1024	Gh_A12G1864	Gh_D12G2036
1025	Cotton_A_22621	Gorai.008G134800.1		1025	Gh_A12G1222	Cotton_A_14584		1025	Gh_D12G1147	Gorai.008G061300.1		1025	Gh_A12G2073	Gh_D12G2249
1026	Cotton_A_22622	Gorai.008G134900.1		1026	Gh_A12G1223	Cotton_A_14583		1026	Gh_D12G1148	Gorai.008G127600.1		1026	Gh_A12G2437	Gh_D12G2562
1027	Cotton_A_22625	Gorai.008G135100.1		1027	Gh_A12G1224	Cotton_A_14581		1027	Gh_D12G1149	Gorai.008G127700.1		1027	Gh_A12G0225	Gh_D12G0224
1028	Cotton_A_22626	Gorai.008G135300.1		1028	Gh_A12G1225	Cotton_A_14579		1028	Gh_D12G1150	Gorai.008G127800.1		1028	Gh_A12G0429	Gh_D12G0425
1029	Cotton_A_22629	Gorai.008G135400.1		1029	Gh_A12G1226	Cotton_A_14578		1029	Gh_D12G1151	Gorai.008G127900.1		1029	Gh_A12G1387	Gh_D12G1510
1030	Cotton_A_22630	Gorai.008G135500.1		1030	Gh_A12G1227	Cotton_A_14577		1030	Gh_D12G1152	Gorai.008G128000.1		1030	Gh_A12G1388	Gh_D12G1511
1031	Cotton_A_22631	Gorai.008G135600.1		1031	Gh_A12G1228	Cotton_A_14576		1031	Gh_D12G1154	Gorai.008G128100.1		1031	Gh_A12G1788	Gh_D12G1955
1032	Cotton_A_22632	Gorai.008G135700.1		1032	Gh_A12G1229	Cotton_A_14575		1032	Gh_D12G1155	Gorai.008G128200.1		1032	Gh_A12G2442	Gh_D12G2568
1033	Cotton_A_22633	Gorai.008G135800.1		1033	Gh_A12G1230	Cotton_A_14574		1033	Gh_D12G1156	Gorai.008G128300.1		1033	Gh_A12G2559	Gh_D12G0871
1034	Cotton_A_22634	Gorai.008G135900.1		1034	Gh_A12G1231	Cotton_A_14573		1034	Gh_D12G1157	Gorai.008G128400.1		1034	Gh_A12G2647	Gh_D12G1795
1035	Cotton_A_22635	Gorai.008G136000.1		1035	Gh_A12G1232	Cotton_A_14572		1035	Gh_D12G1158	Gorai.008G128500.1		1035	Gh_A12G0392	Gh_D12G0273
1036	Cotton_A_22636	Gorai.008G136100.1		1036	Gh_A12G1233	Cotton_A_14570		1036	Gh_D12G1159	Gorai.008G128600.1		1036	Gh_A12G0592	Gh_D12G0604
1037	Cotton_A_22640	Gorai.008G136200.1		1037	Gh_A12G1234	Cotton_A_14569		1037	Gh_D12G1160	Gorai.008G128800.1		1037	Gh_A12G2047	Gh_D12G2225
1038	Cotton_A_22641	Gorai.008G136300.1		1038	Gh_A12G1235	Cotton_A_06122		1038	Gh_D12G1161	Gorai.008G129000.1		1038	Gh_A12G2461	Gh_D12G2589
1039	Cotton_A_22642	Gorai.008G136400.1		1039	Gh_A12G1236	Cotton_A_14567		1039	Gh_D12G1162	Gorai.008G129100.1		1039	Gh_A12G0295	Gh_D12G0370
1040	Cotton_A_22643	Gorai.008G136500.1		1040	Gh_A12G1237	Cotton_A_14566		1040	Gh_D12G1163	Gorai.008G129800.1		1040	Gh_A12G0476	Gh_D12G0480
1041	Cotton_A_22644	Gorai.008G136600.1		1041	Gh_A12G1238	Cotton_A_14562		1041	Gh_D12G1164	Gorai.008G129900.1		1041	Gh_A12G0772	Gh_D12G0779
1042	Cotton_A_22645	Gorai.008G136700.1		1042	Gh_A12G1239	Cotton_A_14561		1042	Gh_D12G1165	Gorai.008G130000.1		1042	Gh_A12G1073	Gh_D12G1197
1043	Cotton_A_22646	Gorai.008G136800.1		1043	Gh_A12G1240	Cotton_A_14559		1043	Gh_D12G1167	Gorai.008G130100.1		1043	Gh_A12G1206	Gh_D12G1329
1044	Cotton_A_22647	Gorai.008G136900.1		1044	Gh_A12G1241	Cotton_A_30237		1044	Gh_D12G1168	Gorai.008G130200.1		1044	Gh_A12G1277	Gh_D12G1399
1045	Cotton_A_22648	Gorai.008G137000.1		1045	Gh_A12G1242	Cotton_A_30238		1045	Gh_D12G1169	Gorai.008G130300.1		1045	Gh_A12G0050	Gh_D12G0064
1046	Cotton_A_22649	Gorai.008G137100.1		1046	Gh_A12G1243	Cotton_A_30239		1046	Gh_D12G1170	Gorai.008G130500.1		1046	Gh_A12G0212	Gh_D12G0214
1047	Cotton_A_39138	Gorai.008G137300.1		1047	Gh_A12G1244	Cotton_A_30240		1047	Gh_D12G1171	Gorai.008G130600.1		1047	Gh_A12G0302	Gh_D12G0362
1048	Cotton_A_39139	Gorai.008G137400.1		1048	Gh_A12G1245	Cotton_A_30241		1048	Gh_D12G1172	Gorai.008G130700.1		1048	Gh_A12G0324	Gh_D12G0342
1049	Cotton_A_40590	Gorai.008G137600.1		1049	Gh_A12G1246	Cotton_A_30242		1049	Gh_D12G1173	Gorai.008G130800.1		1049	Gh_A12G0377	Gh_D12G0288
1050	Cotton_A_22065	Gorai.008G137700.1		1050	Gh_A12G1248	Cotton_A_30245		1050	Gh_D12G1174	Gorai.008G130900.1		1050	Gh_A12G0531	Gh_D12G0547
1051	Cotton_A_22064	Gorai.008G137800.1		1051	Gh_A12G1249	Cotton_A_30246		1051	Gh_D12G1175	Gorai.008G131000.1		1051	Gh_A12G0581	Gh_D12G0593
1052	Cotton_A_22063	Gorai.008G137900.1		1052	Gh_A12G1251	Cotton_A_30247		1052	Gh_D12G1178	Gorai.008G131100.1		1052	Gh_A12G0664	Gh_D12G0668
1053	Cotton_A_22062	Gorai.008G138000.1		1053	Gh_A12G1252	Cotton_A_30248		1053	Gh_D12G1180	Gorai.008G131300.1		1053	Gh_A12G1905	Gh_D12G2085
1054	Cotton_A_22061	Gorai.008G138100.1		1054	Gh_A12G1254	Cotton_A_30249		1054	Gh_D12G1181	Gorai.008G131400.1		1054	Gh_A12G2356	Gh_D12G2493
1055	Cotton_A_22060	Gorai.008G138200.1		1055	Gh_A12G1255	Cotton_A_30250		1055	Gh_D12G1182	Gorai.008G131600.1		1055	Gh_A12G2603	Gh_D12G1044
1056	Cotton_A_22059	Gorai.008G138300.1		1056	Gh_A12G1257	Cotton_A_30251		1056	Gh_D12G1183	Gorai.008G131700.1		1056	Gh_A12G2709	Gh_D12G2665
1057	Cotton_A_22058	Gorai.008G138400.1		1057	Gh_A12G1258	Cotton_A_30252		1057	Gh_D12G1184	Gorai.008G131800.1		1057	Gh_A12G0054	Gh_D12G0068
1058	Cotton_A_22056	Gorai.008G138500.1		1058	Gh_A12G1259	Cotton_A_13389		1058	Gh_D12G1185	Gorai.008G132000.1		1058	Gh_A12G0319	Gh_D12G0347
1059	Cotton_A_22055	Gorai.008G138700.1		1059	Gh_A12G1260	Cotton_A_30253		1059	Gh_D12G1186	Gorai.008G132100.1		1059	Gh_A12G1365	Gh_D12G1490
1060	Cotton_A_22054	Gorai.008G138800.1		1060	Gh_A12G1261	Cotton_A_30254		1060	Gh_D12G1187	Gorai.008G132200.1		1060	Gh_A12G1390	Gh_D12G1513
1061	Cotton_A_22053	Gorai.008G138900.1		1061	Gh_A12G1262	Cotton_A_04453		1061	Gh_D12G1188	Gorai.008G132300.1		1061	Gh_A12G1631	Gh_D12G1774
1062	Cotton_A_22052	Gorai.008G139000.1		1062	Gh_A12G1263	Cotton_A_04454		1062	Gh_D12G1189	Gorai.008G132400.1		1062	Gh_A12G1721	Gh_D12G1880
1063	Cotton_A_22051	Gorai.008G139100.1		1063	Gh_A12G1266	Cotton_A_04455		1063	Gh_D12G1190	Gorai.008G132500.1		1063	Gh_A12G0144	Gh_D12G0159
1064	Cotton_A_22050	Gorai.008G139200.1		1064	Gh_A12G1267	Cotton_A_04457		1064	Gh_D12G1191	Gorai.008G132600.1		1064	Gh_A12G0830	Gh_D12G0895
1065	Cotton_A_22049	Gorai.008G139300.1		1065	Gh_A12G1269	Cotton_A_04459		1065	Gh_D12G1192	Gorai.008G132700.1		1065	Gh_A12G1294	Gh_D12G1416
1066	Cotton_A_22048	Gorai.008G139400.1		1066	Gh_A12G1270	Cotton_A_04460		1066	Gh_D12G1193	Gorai.008G132800.1		1066	Gh_A12G1411	Gh_D12G1529
1067	Cotton_A_22046	Gorai.008G139700.1		1067	Gh_A12G1271	Cotton_A_04463		1067	Gh_D12G1194	Gorai.008G132900.1		1067	Gh_A12G2246	Gh_D12G2395
1068	Cotton_A_22045	Gorai.008G139800.1		1068	Gh_A12G1274	Cotton_A_04465		1068	Gh_D12G1195	Gorai.008G133000.1		1068	Gh_A12G2381	Gh_D12G2509
1069	Cotton_A_22044	Gorai.008G139900.1		1069	Gh_A12G1276	Cotton_A_04469		1069	Gh_D12G1196	Gorai.008G133100.1		1069	Gh_A12G2726	Gh_D12G2548
1070	Cotton_A_22043	Gorai.008G140000.1		1070	Gh_A12G1277	Cotton_A_04470		1070	Gh_D12G1197	Gorai.008G133200.1		1070	Gh_A12G0287	Gh_D12G0379
1071	Cotton_A_22042	Gorai.008G140100.1		1071	Gh_A12G1278	Cotton_A_04471		1071	Gh_D12G1198	Gorai.008G133300.1		1071	Gh_A12G0562	Gh_D12G0578
1072	Cotton_A_22040	Gorai.008G140200.1		1072	Gh_A12G1279	Cotton_A_04472		1072	Gh_D12G1199	Gorai.008G133400.1		1072	Gh_A12G0883	Gh_D12G0966
1073	Cotton_A_22039	Gorai.008G140300.1		1073	Gh_A12G1280	Cotton_A_04473		1073	Gh_D12G1200	Gorai.008G133500.1		1073	Gh_A12G1002	Gh_D12G1121
1074	Cotton_A_22038	Gorai.008G140400.1		1074	Gh_A12G1281	Cotton_A_04474		1074	Gh_D12G1201	Gorai.008G133600.1		1074	Gh_A12G1177	Gh_D12G1297
1075	Cotton_A_33189	Gorai.008G140500.1		1075	Gh_A12G1282	Cotton_A_04475		1075	Gh_D12G1202	Gorai.008G133700.1		1075	Gh_A12G1522	Gh_D12G1644
1076	Cotton_A_33188	Gorai.008G140600.1		1076	Gh_A12G1283	Cotton_A_04479		1076	Gh_D12G1204	Gorai.008G133800.1		1076	Gh_A12G2523	Gh_D12G0040
1077	Cotton_A_33187	Gorai.008G140700.1		1077	Gh_A12G1284	Cotton_A_04480		1077	Gh_D12G1205	Gorai.008G133900.1		1077	Gh_A12G0357	Gh_D12G0305
1078	Cotton_A_33186	Gorai.008G140900.1		1078	Gh_A12G1285	Cotton_A_04481		1078	Gh_D12G1206	Gorai.008G134000.1		1078	Gh_A12G1095	Gh_D12G1219
1079	Cotton_A_33185	Gorai.008G141000.1		1079	Gh_A12G1286	Cotton_A_04482		1079	Gh_D12G1207	Gorai.008G134300.1		1079	Gh_A12G1568	Gh_D12G1699
1080	Cotton_A_33183	Gorai.008G141100.1		1080	Gh_A12G1287	Cotton_A_04483		1080	Gh_D12G1208	Gorai.008G134400.1		1080	Gh_A12G1987	Gh_D12G2166
1081	Cotton_A_33180	Gorai.008G141400.1		1081	Gh_A12G1288	Cotton_A_04484		1081	Gh_D12G1209	Gorai.008G134500.1		1081	Gh_A12G2032	Gh_D12G2210
1082	Cotton_A_20728	Gorai.008G141500.1		1082	Gh_A12G1289	Cotton_A_04485		1082	Gh_D12G1210	Gorai.008G134600.1		1082	Gh_A12G2684	Gh_D12G2741
1083	Cotton_A_20727	Gorai.008G141600.1		1083	Gh_A12G1290	Cotton_A_04486		1083	Gh_D12G1211	Gorai.008G134700.1		1083	Gh_A12G0797	Gh_D12G0812
1084	Cotton_A_20726	Gorai.008G141700.1		1084	Gh_A12G1291	Cotton_A_04487		1084	Gh_D12G1212	Gorai.008G134800.1		1084	Gh_A12G1057	Gh_D12G1181
1085	Cotton_A_20725	Gorai.008G141800.1		1085	Gh_A12G1292	Cotton_A_07987		1085	Gh_D12G1213	Gorai.008G134900.1		1085	Gh_A12G1594	Gh_D12G1734
1086	Cotton_A_20724	Gorai.008G141900.1		1086	Gh_A12G1293	Cotton_A_04489		1086	Gh_D12G1215	Gorai.008G135100.1		1086	Gh_A12G2365	Gh_D12G2500
1087	Cotton_A_20723	Gorai.008G142000.1		1087	Gh_A12G1294	Cotton_A_04491		1087	Gh_D12G1216	Gorai.008G135300.1		1087	Gh_A12G2486	Gh_D12G2614
1088	Cotton_A_20722	Gorai.008G142100.1		1088	Gh_A12G1295	Cotton_A_04493		1088	Gh_D12G1218	Gorai.008G135500.1		1088	Gh_A12G0173	Gh_D12G0176
1089	Cotton_A_20721	Gorai.008G142200.1		1089	Gh_A12G1296	Cotton_A_04494		1089	Gh_D12G1219	Gorai.008G135600.1		1089	Gh_A12G0620	Gh_D12G0633
1090	Cotton_A_20720	Gorai.008G142300.1		1090	Gh_A12G1297	Cotton_A_04496		1090	Gh_D12G1220	Gorai.008G135700.1		1090	Gh_A12G1069	Gh_D12G1193
1091	Cotton_A_20719	Gorai.008G142500.1		1091	Gh_A12G1298	Cotton_A_04497		1091	Gh_D12G1221	Gorai.008G135800.1		1091	Gh_A12G1689	Gh_D12G1850
1092	Cotton_A_20718	Gorai.008G142600.1		1092	Gh_A12G1299	Cotton_A_04498		1092	Gh_D12G1222	Gorai.008G135900.1		1092	Gh_A12G2225	Gh_D12G2712
1093	Cotton_A_20716	Gorai.008G142800.1		1093	Gh_A12G1302	Cotton_A_23025		1093	Gh_D12G1223	Gorai.008G136000.1		1093	Gh_A12G2361	Gh_D12G2498
1094	Cotton_A_20715	Gorai.008G142900.1		1094	Gh_A12G1303	Cotton_A_23026		1094	Gh_D12G1224	Gorai.008G136100.1		1094	Gh_A12G0165	Gh_D12G2828
1095	Cotton_A_20713	Gorai.008G143000.1		1095	Gh_A12G1304	Cotton_A_23027		1095	Gh_D12G1226	Gorai.008G136200.1		1095	Gh_A12G0894	Gh_D12G0980
1096	Cotton_A_20711	Gorai.008G143100.1		1096	Gh_A12G1305	Cotton_A_23028		1096	Gh_D12G1227	Gorai.008G136300.1		1096	Gh_A12G0995	Gh_D12G1114
1097	Cotton_A_20710	Gorai.008G143200.1		1097	Gh_A12G1306	Cotton_A_23029		1097	Gh_D12G1228	Gorai.008G136400.1		1097	Gh_A12G1313	Gh_D12G1437
1098	Cotton_A_20709	Gorai.008G143300.1		1098	Gh_A12G1307	Cotton_A_23030		1098	Gh_D12G1229	Gorai.008G136500.1		1098	Gh_A12G1431	Gh_D12G1551
1099	Cotton_A_20708	Gorai.008G143400.1		1099	Gh_A12G1308	Cotton_A_23031		1099	Gh_D12G1230	Gorai.008G136600.1		1099	Gh_A12G1511	Gh_D12G1635
1100	Cotton_A_20707	Gorai.008G143500.1		1100	Gh_A12G1309	Cotton_A_23032		1100	Gh_D12G1231	Gorai.008G136700.1		1100	Gh_A12G1978	Gh_D12G2156
1101	Cotton_A_20704	Gorai.008G143700.1		1101	Gh_A12G1310	Cotton_A_23033		1101	Gh_D12G1232	Gorai.008G136800.1		1101	Gh_A12G2026	Gh_D12G2205
1102	Cotton_A_20700	Gorai.008G143800.1		1102	Gh_A12G1311	Cotton_A_23035		1102	Gh_D12G1233	Gorai.008G136900.1		1102	Gh_A12G2046	Gh_D12G2223
1103	Cotton_A_20699	Gorai.008G143900.1		1103	Gh_A12G1312	Cotton_A_23036		1103	Gh_D12G1234	Gorai.008G137000.1		1103	Gh_A12G2349	Gh_D12G2486
1104	Cotton_A_20696	Gorai.008G144100.1		1104	Gh_A12G1313	Cotton_A_23037		1104	Gh_D12G1235	Gorai.008G137100.1		1104	Gh_A12G0009	Gh_D12G0011
1105	Cotton_A_20695	Gorai.008G144200.1		1105	Gh_A12G1314	Cotton_A_23038		1105	Gh_D12G1236	Gorai.008G137200.1		1105	Gh_A12G0270	Gh_D12G0392
1106	Cotton_A_37910	Gorai.008G144300.1		1106	Gh_A12G1315	Cotton_A_23039		1106	Gh_D12G1237	Gorai.008G137300.1		1106	Gh_A12G0294	Gh_D12G0371
1107	Cotton_A_20694	Gorai.008G144400.1		1107	Gh_A12G1316	Cotton_A_23041		1107	Gh_D12G1238	Gorai.008G137400.1		1107	Gh_A12G0708	Gh_D12G0723
1108	Cotton_A_20693	Gorai.008G144500.1		1108	Gh_A12G1317	Cotton_A_23042		1108	Gh_D12G1239	Gorai.008G137500.1		1108	Gh_A12G1376	Gh_D12G1499
1109	Cotton_A_20692	Gorai.008G144600.1		1109	Gh_A12G1318	Cotton_A_23044		1109	Gh_D12G1240	Gorai.008G137600.1		1109	Gh_A12G2192	Gh_D12G2372
1110	Cotton_A_20691	Gorai.008G144700.1		1110	Gh_A12G1319	Cotton_A_23045		1110	Gh_D12G1241	Gorai.008G137700.1		1110	Gh_A12G2333	Gh_D12G2468
1111	Cotton_A_14627	Gorai.008G144800.1		1111	Gh_A12G1320	Cotton_A_23047		1111	Gh_D12G1242	Gorai.008G137800.1		1111	Gh_A12G2373	Gh_D12G2660
1112	Cotton_A_14626	Gorai.008G144900.1		1112	Gh_A12G1321	Cotton_A_23048		1112	Gh_D12G1243	Gorai.008G137900.1		1112	Gh_A12G0769	Gh_D12G0784
1113	Cotton_A_14625	Gorai.008G145000.1		1113	Gh_A12G1322	Cotton_A_23049		1113	Gh_D12G1244	Gorai.008G138000.1		1113	Gh_A12G1414	Gh_D12G1534
1114	Cotton_A_14623	Gorai.008G145100.1		1114	Gh_A12G1323	Cotton_A_23050		1114	Gh_D12G1245	Gorai.008G138100.1		1114	Gh_A12G1856	Gh_D12G2027
1115	Cotton_A_14622	Gorai.008G145200.1		1115	Gh_A12G1324	Cotton_A_23051		1115	Gh_D12G1246	Gorai.008G138200.1		1115	Gh_A12G1934	Gh_D12G2115
1116	Cotton_A_14621	Gorai.008G145400.1		1116	Gh_A12G1325	Cotton_A_23053		1116	Gh_D12G1247	Gorai.008G138300.1		1116	Gh_A12G2325	Gh_D12G2459
1117	Cotton_A_14619	Gorai.008G145500.1		1117	Gh_A12G1326	Cotton_A_23054		1117	Gh_D12G1248	Gorai.008G138400.1		1117	Gh_A12G2376	Gh_D12G2657
1118	Cotton_A_14618	Gorai.008G145600.1		1118	Gh_A12G1327	Cotton_A_23055		1118	Gh_D12G1249	Gorai.008G138500.1		1118	Gh_A12G2472	Gh_D12G2600
1119	Cotton_A_14616	Gorai.008G145700.1		1119	Gh_A12G1328	Cotton_A_23056		1119	Gh_D12G1250	Gorai.008G138700.1		1119	Gh_A12G0039	Gh_D12G0054
1120	Cotton_A_14615	Gorai.008G145800.1		1120	Gh_A12G1329	Cotton_A_23058		1120	Gh_D12G1251	Gorai.008G138800.1		1120	Gh_A12G0608	Gh_D12G0618
1121	Cotton_A_14614	Gorai.008G145900.1		1121	Gh_A12G1330	Cotton_A_35609		1121	Gh_D12G1253	Gorai.008G138900.1		1121	Gh_A12G0678	Gh_D12G0685
1122	Cotton_A_14613	Gorai.008G146000.1		1122	Gh_A12G1331	Cotton_A_35610		1122	Gh_D12G1254	Gorai.008G139000.1		1122	Gh_A12G0933	Gh_D12G1024
1123	Cotton_A_14612	Gorai.008G146100.1		1123	Gh_A12G1332	Cotton_A_35612		1123	Gh_D12G1255	Gorai.008G139100.1		1123	Gh_A12G1610	Gh_D12G1750
1124	Cotton_A_14611	Gorai.008G146200.1		1124	Gh_A12G1333	Cotton_A_35613		1124	Gh_D12G1256	Gorai.008G139200.1		1124	Gh_A12G1879	Gh_D12G2058
1125	Cotton_A_14610	Gorai.008G146300.1		1125	Gh_A12G1334	Cotton_A_35614		1125	Gh_D12G1257	Gorai.008G139300.1		1125	Gh_A12G1909	Gh_D12G2089
1126	Cotton_A_14609	Gorai.008G146400.1		1126	Gh_A12G1335	Cotton_A_35615		1126	Gh_D12G1258	Gorai.008G139400.1		1126	Gh_A12G2204	Gh_D12G2383
1127	Cotton_A_14607	Gorai.008G146500.1		1127	Gh_A12G1336	Cotton_A_35617		1127	Gh_D12G1259	Gorai.008G139700.1		1127	Gh_A12G2621	Gh_D12G1576
1128	Cotton_A_14606	Gorai.008G146700.1		1128	Gh_A12G1337	Cotton_A_30135		1128	Gh_D12G1260	Gorai.008G139800.1		1128	Gh_A12G0143	Gh_D12G0158
1129	Cotton_A_14605	Gorai.008G146800.1		1129	Gh_A12G1338	Cotton_A_30134		1129	Gh_D12G1261	Gorai.008G139900.1		1129	Gh_A12G0585	Gh_D12G0596
1130	Cotton_A_14604	Gorai.008G146900.1		1130	Gh_A12G1339	Cotton_A_30133		1130	Gh_D12G1262	Gorai.008G140000.1		1130	Gh_A12G0607	Gh_D12G0616
1131	Cotton_A_14603	Gorai.008G147000.1		1131	Gh_A12G1340	Cotton_A_30132		1131	Gh_D12G1263	Gorai.008G140100.1		1131	Gh_A12G1623	Gh_D12G1766
1132	Cotton_A_14602	Gorai.008G147100.1		1132	Gh_A12G1341	Cotton_A_30131		1132	Gh_D12G1264	Gorai.008G140200.1		1132	Gh_A12G1734	Gh_D12G2762
1133	Cotton_A_14601	Gorai.008G147200.1		1133	Gh_A12G1342	Cotton_A_30130		1133	Gh_D12G1265	Gorai.008G140300.1		1133	Gh_A12G1936	Gh_D12G2117
1134	Cotton_A_14600	Gorai.008G147300.1		1134	Gh_A12G1343	Cotton_A_30129		1134	Gh_D12G1266	Gorai.008G140400.1		1134	Gh_A12G2053	Gh_D12G2231
1135	Cotton_A_14598	Gorai.008G147400.1		1135	Gh_A12G1344	Cotton_A_30128		1135	Gh_D12G1267	Gorai.008G140500.1		1135	Gh_A12G2312	Gh_D12G2446
1136	Cotton_A_14597	Gorai.008G147500.1		1136	Gh_A12G1345	Cotton_A_30127		1136	Gh_D12G1268	Gorai.008G140600.1		1136	Gh_A12G2657	Gh_D12G1836
1137	Cotton_A_14595	Gorai.008G147600.1		1137	Gh_A12G1346	Cotton_A_30126		1137	Gh_D12G1269	Gorai.008G140700.1		1137	Gh_A12G0563	Gh_D12G0579
1138	Cotton_A_14584	Gorai.008G149000.1		1138	Gh_A12G1347	Cotton_A_30125		1138	Gh_D12G1270	Gorai.008G140900.1		1138	Gh_A12G0677	Gh_D12G0686
1139	Cotton_A_14594	Gorai.008G147700.1		1139	Gh_A12G1348	Cotton_A_30124		1139	Gh_D12G1271	Gorai.008G141000.1		1139	Gh_A12G0840	Gh_D12G0913
1140	Cotton_A_14593	Gorai.008G147800.1		1140	Gh_A12G1349	Cotton_A_30123		1140	Gh_D12G1273	Gorai.008G141100.1		1140	Gh_A12G1642	Gh_D12G1785
1141	Cotton_A_14592	Gorai.008G147900.1		1141	Gh_A12G1350	Cotton_A_30122		1141	Gh_D12G1274	Gorai.008G141200.1		1141	Gh_A12G2063	Gh_D12G2240
1142	Cotton_A_14591	Gorai.008G148000.1		1142	Gh_A12G1351	Cotton_A_30121		1142	Gh_D12G1275	Gorai.008G141400.1		1142	Gh_A12G2187	Gh_D12G2367
1143	Cotton_A_14590	Gorai.008G148100.1		1143	Gh_A12G1352	Cotton_A_30120		1143	Gh_D12G1276	Gorai.008G141500.1		1143	Gh_A12G2380	Gh_D12G2508
1144	Cotton_A_14588	Gorai.008G148300.1		1144	Gh_A12G1353	Cotton_A_30119		1144	Gh_D12G1277	Gorai.008G141600.1		1144	Gh_A12G0958	Gh_D12G1070
1145	Cotton_A_14587	Gorai.008G148400.1		1145	Gh_A12G1355	Cotton_A_30118		1145	Gh_D12G1278	Gorai.008G141700.1		1145	Gh_A12G1026	Gh_D12G1144
1146	Cotton_A_14586	Gorai.008G148500.1		1146	Gh_A12G1356	Cotton_A_30117		1146	Gh_D12G1279	Gorai.008G141800.1		1146	Gh_A12G1508	Gh_D12G1632
1147	Cotton_A_14585	Gorai.008G148600.1		1147	Gh_A12G1357	Cotton_A_30116		1147	Gh_D12G1280	Gorai.008G141900.1		1147	Gh_A12G2148	Gh_D12G2324
1148	Cotton_A_14583	Gorai.008G149100.1		1148	Gh_A12G1358	Cotton_A_21047		1148	Gh_D12G1281	Gorai.008G142000.1		1148	Gh_A12G2447	Gh_D12G2573
1149	Cotton_A_14581	Gorai.008G149200.1		1149	Gh_A12G1359	Cotton_A_21046		1149	Gh_D12G1282	Gorai.008G142100.1		1149	Gh_A12G0703	Gh_D12G0716
1150	Cotton_A_14579	Gorai.008G149300.1		1150	Gh_A12G1360	Cotton_A_21045		1150	Gh_D12G1283	Gorai.008G142200.1		1150	Gh_A12G0758	Gh_D12G0890
1151	Cotton_A_14578	Gorai.008G149400.1		1151	Gh_A12G1361	Cotton_A_21044		1151	Gh_D12G1284	Gorai.008G142300.1		1151	Gh_A12G0779	Gh_D12G2806
1152	Cotton_A_14577	Gorai.008G149500.1		1152	Gh_A12G1362	Cotton_A_21036		1152	Gh_D12G1285	Gorai.008G142500.1		1152	Gh_A12G1629	Gh_D12G1772
1153	Cotton_A_14575	Gorai.008G149600.1		1153	Gh_A12G1363	Cotton_A_21034		1153	Gh_D12G1286	Gorai.008G142600.1		1153	Gh_A12G1638	Gh_D12G1781
1154	Cotton_A_14574	Gorai.008G149700.1		1154	Gh_A12G1365	Cotton_A_21033		1154	Gh_D12G1287	Gorai.008G142700.1		1154	Gh_A12G1923	Gh_D12G2103
1155	Cotton_A_14573	Gorai.008G149800.1		1155	Gh_A12G1366	Cotton_A_21032		1155	Gh_D12G1288	Gorai.008G142800.1		1155	Gh_A12G2360	Gh_D12G2497
1156	Cotton_A_14572	Gorai.008G149900.1		1156	Gh_A12G1367	Cotton_A_21031		1156	Gh_D12G1289	Gorai.008G142900.1		1156	Gh_A12G2131	Gh_D12G2311
1157	Cotton_A_14570	Gorai.008G150000.1		1157	Gh_A12G1368	Cotton_A_21030		1157	Gh_D12G1290	Gorai.008G143000.1		1157	Gh_A12G0564	Gh_D12G0580
1158	Cotton_A_14569	Gorai.008G150100.1		1158	Gh_A12G1369	Cotton_A_21029		1158	Gh_D12G1291	Gorai.008G143100.1		1158	Gh_A12G1035	Gh_D12G1155
1159	Cotton_A_14568	Gorai.008G150200.1		1159	Gh_A12G1370	Cotton_A_21028		1159	Gh_D12G1292	Gorai.008G143200.1		1159	Gh_A12G1120	Gh_D12G1248
1160	Cotton_A_14566	Gorai.008G150300.1		1160	Gh_A12G1371	Cotton_A_21025		1160	Gh_D12G1293	Gorai.008G143300.1		1160	Gh_A12G1737	Gh_D12G2759
1161	Cotton_A_14564	Gorai.008G150400.1		1161	Gh_A12G1372	Cotton_A_21024		1161	Gh_D12G1294	Gorai.008G143400.1		1161	Gh_A12G2231	Gh_D12G2696
1162	Cotton_A_14563	Gorai.008G150500.1		1162	Gh_A12G1373	Cotton_A_20954		1162	Gh_D12G1295	Gorai.008G143700.1		1162	Gh_A12G0284	Gh_D12G0382
1163	Cotton_A_14562	Gorai.008G150600.1		1163	Gh_A12G1374	Cotton_A_21022		1163	Gh_D12G1297	Gorai.008G143800.1		1163	Gh_A12G0479	Gh_D12G0486
1164	Cotton_A_14561	Gorai.008G150700.1		1164	Gh_A12G1375	Cotton_A_21020		1164	Gh_D12G1298	Gorai.008G143900.1		1164	Gh_A12G1082	Gh_D12G1205
1165	Cotton_A_14559	Gorai.008G150800.1		1165	Gh_A12G1376	Cotton_A_21018		1165	Gh_D12G1302	Gorai.008G144100.1		1165	Gh_A12G1196	Gh_D12G1318
1166	Cotton_A_30236	Gorai.008G151000.1		1166	Gh_A12G1379	Cotton_A_20188		1166	Gh_D12G1303	Gorai.008G144200.1		1166	Gh_A12G1860	Gh_D12G2031
1167	Cotton_A_30237	Gorai.008G151100.1		1167	Gh_A12G1380	Cotton_A_20189		1167	Gh_D12G1304	Gorai.008G144400.1		1167	Gh_A12G2228	Gh_D12G2715
1168	Cotton_A_30238	Gorai.008G151200.1		1168	Gh_A12G1381	Cotton_A_20193		1168	Gh_D12G1305	Gorai.008G144500.1		1168	Gh_A12G2419	Gh_D12G2656
1169	Cotton_A_30239	Gorai.008G151300.1		1169	Gh_A12G1382	Cotton_A_20194		1169	Gh_D12G1306	Gorai.008G144600.1		1169	Gh_A12G2691	Gh_D12G2286
1170	Cotton_A_30240	Gorai.008G151400.1		1170	Gh_A12G1383	Cotton_A_20195		1170	Gh_D12G1307	Gorai.008G144700.1		1170	Gh_A12G0170	Gh_D12G0173
1171	Cotton_A_30241	Gorai.008G151600.1		1171	Gh_A12G1384	Cotton_A_20196		1171	Gh_D12G1308	Gorai.008G144800.1		1171	Gh_A12G0398	Gh_D12G0270
1172	Cotton_A_30242	Gorai.008G151700.1		1172	Gh_A12G1385	Cotton_A_20197		1172	Gh_D12G1309	Gorai.008G144900.1		1172	Gh_A12G0513	Gh_D12G0526
1173	Cotton_A_30245	Gorai.008G151800.1		1173	Gh_A12G1386	Cotton_A_20199		1173	Gh_D12G1310	Gorai.008G145000.1		1173	Gh_A12G0681	Gh_D12G0681
1174	Cotton_A_30246	Gorai.008G151900.1		1174	Gh_A12G1387	Cotton_A_20200		1174	Gh_D12G1311	Gorai.008G145100.1		1174	Gh_A12G1495	Gh_D12G1621
1175	Cotton_A_30247	Gorai.008G152100.1		1175	Gh_A12G1388	Cotton_A_20201		1175	Gh_D12G1312	Gorai.008G145200.1		1175	Gh_A12G1545	Gh_D12G1679
1176	Cotton_A_30248	Gorai.008G152300.1		1176	Gh_A12G1389	Cotton_A_20202		1176	Gh_D12G1313	Gorai.008G145300.1		1176	Gh_A12G2270	Gh_D12G2420
1177	Cotton_A_30249	Gorai.008G152400.1		1177	Gh_A12G1390	Cotton_A_20205		1177	Gh_D12G1314	Gorai.008G145400.1		1177	Gh_A12G0021	Gh_D12G0023
1178	Cotton_A_30251	Gorai.008G152500.1		1178	Gh_A12G1391	Cotton_A_20206		1178	Gh_D12G1315	Gorai.008G145500.1		1178	Gh_A12G0247	Gh_D12G0247
1179	Cotton_A_30252	Gorai.008G152600.1		1179	Gh_A12G1394	Cotton_A_20208		1179	Gh_D12G1316	Gorai.008G145600.1		1179	Gh_A12G0828	Gh_D12G0891
1180	Cotton_A_30253	Gorai.008G152800.1		1180	Gh_A12G1395	Cotton_A_20210		1180	Gh_D12G1317	Gorai.008G145700.1		1180	Gh_A12G1004	Gh_D12G1124
1181	Cotton_A_04453	Gorai.008G153000.1		1181	Gh_A12G1396	Cotton_A_20211		1181	Gh_D12G1318	Gorai.008G145800.1		1181	Gh_A12G1397	Gh_D12G1519
1182	Cotton_A_04454	Gorai.008G153300.1		1182	Gh_A12G1397	Cotton_A_20212		1182	Gh_D12G1319	Gorai.008G146000.1		1182	Gh_A12G1404	Gh_D12G1523
1183	Cotton_A_04455	Gorai.008G153500.1		1183	Gh_A12G1399	Cotton_A_20214		1183	Gh_D12G1320	Gorai.008G146100.1		1183	Gh_A12G2269	Gh_D12G2419
1184	Cotton_A_04457	Gorai.008G153600.1		1184	Gh_A12G1400	Cotton_A_20217		1184	Gh_D12G1321	Gorai.008G146200.1		1184	Gh_A12G0354	Gh_D12G0308
1185	Cotton_A_04459	Gorai.008G153700.1		1185	Gh_A12G1401	Cotton_A_20218		1185	Gh_D12G1322	Gorai.008G146300.1		1185	Gh_A12G1781	Gh_D12G1948
1186	Cotton_A_04460	Gorai.008G153800.1		1186	Gh_A12G1402	Cotton_A_20219		1186	Gh_D12G1323	Gorai.008G146400.1		1186	Gh_A12G1953	Gh_D12G2133
1187	Cotton_A_04463	Gorai.008G153900.1		1187	Gh_A12G1403	Cotton_A_20220		1187	Gh_D12G1324	Gorai.008G146500.1		1187	Gh_A12G2292	Gh_D12G2429
1188	Cotton_A_04464	Gorai.008G154000.1		1188	Gh_A12G1404	Cotton_A_20222		1188	Gh_D12G1325	Gorai.008G146600.1		1188	Gh_A12G2346	Gh_D12G2481
1189	Cotton_A_04465	Gorai.008G154100.1		1189	Gh_A12G1405	Cotton_A_20223		1189	Gh_D12G1326	Gorai.008G146700.1		1189	Gh_A12G2462	Gh_D12G2590
1190	Cotton_A_04469	Gorai.008G154300.1		1190	Gh_A12G1407	Cotton_A_20224		1190	Gh_D12G1327	Gorai.008G146800.1		1190	Gh_A12G0152	Gh_D12G0164
1191	Cotton_A_04470	Gorai.008G154400.1		1191	Gh_A12G1408	Cotton_A_20226		1191	Gh_D12G1328	Gorai.008G146900.1		1191	Gh_A12G0224	Gh_D12G0223
1192	Cotton_A_04471	Gorai.008G154500.1		1192	Gh_A12G1409	Cotton_A_20227		1192	Gh_D12G1329	Gorai.008G147000.1		1192	Gh_A12G0450	Gh_D12G0453
1193	Cotton_A_04472	Gorai.008G154600.1		1193	Gh_A12G1410	Cotton_A_20228		1193	Gh_D12G1330	Gorai.008G147100.1		1193	Gh_A12G0836	Gh_D12G0900
1194	Cotton_A_04473	Gorai.008G154700.1		1194	Gh_A12G1411	Cotton_A_20229		1194	Gh_D12G1331	Gorai.008G147200.1		1194	Gh_A12G1104	Gh_D12G1228
1195	Cotton_A_04474	Gorai.008G154800.1		1195	Gh_A12G1412	Cotton_A_20230		1195	Gh_D12G1332	Gorai.008G147300.1		1195	Gh_A12G1226	Gh_D12G1351
1196	Cotton_A_04475	Gorai.008G154900.1		1196	Gh_A12G1413	Cotton_A_20231		1196	Gh_D12G1333	Gorai.008G147400.1		1196	Gh_A12G0804	Gh_D12G0819
1197	Cotton_A_04479	Gorai.008G155000.1		1197	Gh_A12G1414	Cotton_A_20232		1197	Gh_D12G1334	Gorai.008G147500.1		1197	Gh_A12G1749	Gh_D12G1900
1198	Cotton_A_04480	Gorai.008G155100.1		1198	Gh_A12G1415	Cotton_A_20233		1198	Gh_D12G1335	Gorai.008G147600.1		1198	Gh_A12G1871	Gh_D12G2045
1199	Cotton_A_04481	Gorai.008G155200.1		1199	Gh_A12G1416	Cotton_A_20234		1199	Gh_D12G1336	Gorai.008G147700.1		1199	Gh_A12G2589	Gh_D12G0906
1200	Cotton_A_04482	Gorai.008G155300.1		1200	Gh_A12G1417	Cotton_A_25548		1200	Gh_D12G1337	Gorai.008G147800.1		1200	Gh_A12G0093	Gh_D12G0106
1201	Cotton_A_04483	Gorai.008G155400.1		1201	Gh_A12G1418	Cotton_A_25550		1201	Gh_D12G1338	Gorai.008G147900.1		1201	Gh_A12G0326	Gh_D12G0339
1202	Cotton_A_04484	Gorai.008G155500.1		1202	Gh_A12G1419	Cotton_A_25551		1202	Gh_D12G1339	Gorai.008G148000.1		1202	Gh_A12G0434	Gh_D12G0432
1203	Cotton_A_04485	Gorai.008G155600.1		1203	Gh_A12G1420	Cotton_A_25552		1203	Gh_D12G1340	Gorai.008G148100.1		1203	Gh_A12G1296	Gh_D12G1418
1204	Cotton_A_04486	Gorai.008G155700.1		1204	Gh_A12G1421	Cotton_A_25553		1204	Gh_D12G1341	Gorai.008G148300.1		1204	Gh_A12G1467	Gh_D12G1595
1205	Cotton_A_04487	Gorai.008G155900.1		1205	Gh_A12G1422	Cotton_A_25554		1205	Gh_D12G1342	Gorai.008G148400.1		1205	Gh_A12G1782	Gh_D12G1950
1206	Cotton_A_04489	Gorai.008G156100.1		1206	Gh_A12G1423	Cotton_A_25555		1206	Gh_D12G1343	Gorai.008G148500.1		1206	Gh_A12G1946	Gh_D12G2126
1207	Cotton_A_04491	Gorai.008G156200.1		1207	Gh_A12G1425	Cotton_A_25556		1207	Gh_D12G1344	Gorai.008G148600.1		1207	Gh_A12G2133	Gh_D12G2313
1208	Cotton_A_04493	Gorai.008G156300.1		1208	Gh_A12G1426	Cotton_A_25558		1208	Gh_D12G1346	Gorai.008G149000.1		1208	Gh_A12G2410	Gh_D12G2645
1209	Cotton_A_04494	Gorai.008G156400.1		1209	Gh_A12G1427	Cotton_A_25560		1209	Gh_D12G1347	Gorai.008G149100.1		1209	Gh_A12G2529	Gh_D12G0350
1210	Cotton_A_04496	Gorai.008G156500.1		1210	Gh_A12G1428	Cotton_A_25561		1210	Gh_D12G1348	Gorai.008G149200.18		1210	Gh_A12G0402	Gh_D12G0265
1211	Cotton_A_04497	Gorai.008G156600.1		1211	Gh_A12G1431	Cotton_A_31072		1211	Gh_D12G1350	Gorai.008G149300.1		1211	Gh_A12G0784	Gh_D12G2793
1212	Cotton_A_04498	Gorai.008G156700.1		1212	Gh_A12G1432	Cotton_A_31071		1212	Gh_D12G1351	Gorai.008G149400.1		1212	Gh_A12G1036	Gh_D12G1156
1213	Cotton_A_04499	Gorai.008G156800.1		1213	Gh_A12G1433	Cotton_A_31070		1213	Gh_D12G1352	Gorai.008G149500.1		1213	Gh_A12G1944	Gh_D12G2124
1214	Cotton_A_23024	Gorai.008G157200.1		1214	Gh_A12G1434	Cotton_A_31069		1214	Gh_D12G1354	Gorai.008G149600.1		1214	Gh_A12G0182	Gh_D12G0183
1215	Cotton_A_23025	Gorai.008G157300.1		1215	Gh_A12G1435	Cotton_A_31068		1215	Gh_D12G1355	Gorai.008G149700.1		1215	Gh_A12G0833	Gh_D12G0897
1216	Cotton_A_23026	Gorai.008G157400.1		1216	Gh_A12G1436	Cotton_A_31067		1216	Gh_D12G1356	Gorai.008G149800.1		1216	Gh_A12G1228	Gh_D12G1353
1217	Cotton_A_23027	Gorai.008G157500.1		1217	Gh_A12G1438	Cotton_A_31066		1217	Gh_D12G1357	Gorai.008G149900.1		1217	Gh_A12G2012	Gh_D12G2188
1218	Cotton_A_23028	Gorai.008G157600.1		1218	Gh_A12G1439	Cotton_A_31065		1218	Gh_D12G1358	Gorai.008G150000.1		1218	Gh_A12G2439	Gh_D12G2564
1219	Cotton_A_23029	Gorai.008G157700.1		1219	Gh_A12G1440	Cotton_A_31064		1219	Gh_D12G1359	Gorai.008G150200.1		1219	Gh_A12G0131	Gh_D12G0145
1220	Cotton_A_23030	Gorai.008G157800.1		1220	Gh_A12G1441	Cotton_A_31063		1220	Gh_D12G1360	Gorai.008G242700.1		1220	Gh_A12G0417	Gh_D12G0413
1221	Cotton_A_23031	Gorai.008G157900.1		1221	Gh_A12G1442	Cotton_A_31062		1221	Gh_D12G1361	Gorai.008G150300.1		1221	Gh_A12G1949	Gh_D12G2129
1222	Cotton_A_23032	Gorai.008G158000.1		1222	Gh_A12G1443	Cotton_A_31060		1222	Gh_D12G1362	Gorai.008G150400.1		1222	Gh_A12G0092	Gh_D12G0105
1223	Cotton_A_23033	Gorai.008G158100.1		1223	Gh_A12G1444	Cotton_A_31059		1223	Gh_D12G1363	Gorai.008G150500.1		1223	Gh_A12G0488	Gh_D12G0496
1224	Cotton_A_23035	Gorai.008G158200.1		1224	Gh_A12G1445	Cotton_A_31058		1224	Gh_D12G1364	Gorai.008G150600.1		1224	Gh_A12G1614	Gh_D12G1755
1225	Cotton_A_23036	Gorai.008G158300.1		1225	Gh_A12G1448	Cotton_A_06236		1225	Gh_D12G1365	Gorai.008G150700.1		1225	Gh_A12G2279	Gh_D12G2693
1226	Cotton_A_23037	Gorai.008G158400.1		1226	Gh_A12G1449	Cotton_A_06235		1226	Gh_D12G1366	Gorai.008G150800.1		1226	Gh_A12G2323	Gh_D12G2457
1227	Cotton_A_23038	Gorai.008G158500.1		1227	Gh_A12G1450	Cotton_A_06234		1227	Gh_D12G1367	Gorai.008G151000.1		1227	Gh_A12G2474	Gh_D12G2602
1228	Cotton_A_23039	Gorai.008G158600.1		1228	Gh_A12G1451	Cotton_A_06233		1228	Gh_D12G1368	Gorai.008G151200.1		1228	Gh_A12G2680	Gh_D12G2753
1229	Cotton_A_23041	Gorai.008G158700.1		1229	Gh_A12G1452	Cotton_A_06232		1229	Gh_D12G1369	Gorai.008G151300.1		1229	Gh_A12G0870	Gh_D12G0951
1230	Cotton_A_23042	Gorai.008G158800.1		1230	Gh_A12G1453	Cotton_A_06231		1230	Gh_D12G1370	Gorai.008G151500.1		1230	Gh_A12G1918	Gh_D12G2098
1231	Cotton_A_23044	Gorai.008G158900.1		1231	Gh_A12G1454	Cotton_A_06230		1231	Gh_D12G1371	Gorai.008G151400.1		1231	Gh_A12G1994	Gh_D12G2173
1232	Cotton_A_23045	Gorai.008G159000.1		1232	Gh_A12G1455	Cotton_A_06229		1232	Gh_D12G1373	Gorai.008G151600.1		1232	Gh_A12G0706	Gh_D12G0719
1233	Cotton_A_23046	Gorai.008G159100.1		1233	Gh_A12G1456	Cotton_A_06227		1233	Gh_D12G1374	Gorai.008G151700.1		1233	Gh_A12G0812	Gh_D12G0830
1234	Cotton_A_23047	Gorai.008G159200.1		1234	Gh_A12G1457	Cotton_A_06213		1234	Gh_D12G1375	Gorai.008G151800.1		1234	Gh_A12G1611	Gh_D12G1752
1235	Cotton_A_23048	Gorai.008G159300.1		1235	Gh_A12G1458	Cotton_A_06212		1235	Gh_D12G1376	Gorai.008G151900.1		1235	Gh_A12G2424	Gh_D12G2532
1236	Cotton_A_23049	Gorai.008G159400.1		1236	Gh_A12G1459	Cotton_A_06211		1236	Gh_D12G1378	Gorai.008G152000.1		1236	Gh_A12G0117	Gh_D12G0131
1237	Cotton_A_23050	Gorai.008G159500.1		1237	Gh_A12G1460	Cotton_A_06210		1237	Gh_D12G1379	Gorai.008G152100.1		1237	Gh_A12G0343	Gh_D12G0319
1238	Cotton_A_23051	Gorai.008G159600.1		1238	Gh_A12G1461	Cotton_A_06209		1238	Gh_D12G1380	Gorai.008G152200.1		1238	Gh_A12G0687	Gh_D12G0693
1239	Cotton_A_23053	Gorai.008G159700.1		1239	Gh_A12G1462	Cotton_A_06208		1239	Gh_D12G1381	Gorai.008G152300.1		1239	Gh_A12G0806	Gh_D12G0824
1240	Cotton_A_23054	Gorai.008G159800.1		1240	Gh_A12G1463	Cotton_A_06207		1240	Gh_D12G1382	Gorai.008G152400.1		1240	Gh_A12G1519	Gh_D12G1641
1241	Cotton_A_23055	Gorai.008G159900.1		1241	Gh_A12G1464	Cotton_A_06206		1241	Gh_D12G1384	Gorai.008G152500.1		1241	Gh_A12G1839	Gh_D12G2010
1242	Cotton_A_23056	Gorai.008G160000.1		1242	Gh_A12G1466	Cotton_A_06205		1242	Gh_D12G1385	Gorai.008G152600.1		1242	Gh_A12G2307	Gh_D12G2443
1243	Cotton_A_35609	Gorai.008G160100.1		1243	Gh_A12G1467	Cotton_A_06204		1243	Gh_D12G1386	Gorai.008G152800.1		1243	Gh_A12G2540	Gh_D12G0851
1244	Cotton_A_19270	Gorai.008G160200.1		1244	Gh_A12G1468	Cotton_A_06203		1244	Gh_D12G1387	Gorai.008G298700.1		1244	Gh_A12G0051	Gh_D12G0065
1245	Cotton_A_35610	Gorai.008G160300.1		1245	Gh_A12G1469	Cotton_A_06202		1245	Gh_D12G1388	Gorai.008G153300.1		1245	Gh_A12G0675	Gh_D12G0677
1246	Cotton_A_35612	Gorai.008G160400.1		1246	Gh_A12G1471	Cotton_A_06201		1246	Gh_D12G1389	Gorai.008G153400.1		1246	Gh_A12G0874	Gh_D12G0957
1247	Cotton_A_35613	Gorai.008G160500.1		1247	Gh_A12G1473	Cotton_A_06200		1247	Gh_D12G1390	Gorai.008G153500.1		1247	Gh_A12G0815	Gh_D12G0834
1248	Cotton_A_35614	Gorai.008G160700.1		1248	Gh_A12G1474	Cotton_A_06198		1248	Gh_D12G1391	Gorai.008G153600.1		1248	Gh_A12G1012	Gh_D12G2777
1249	Cotton_A_35615	Gorai.008G160800.1		1249	Gh_A12G1475	Cotton_A_06197		1249	Gh_D12G1392	Gorai.008G153700.1		1249	Gh_A12G1061	Gh_D12G1184
1250	Cotton_A_35617	Gorai.008G160900.1		1250	Gh_A12G1476	Cotton_A_06196		1250	Gh_D12G1393	Gorai.008G153800.1		1250	Gh_A12G1916	Gh_D12G2096
1251	Cotton_A_30135	Gorai.008G161000.1		1251	Gh_A12G1477	Cotton_A_06195		1251	Gh_D12G1394	Gorai.008G153900.1		1251	Gh_A12G2233	Gh_D12G2698
1252	Cotton_A_30134	Gorai.008G161100.1		1252	Gh_A12G1478	Cotton_A_06194		1252	Gh_D12G1395	Gorai.008G154000.1		1252	Gh_A12G2583	Gh_D12G0905
1253	Cotton_A_30133	Gorai.008G161200.1		1253	Gh_A12G1479	Cotton_A_06191		1253	Gh_D12G1396	Gorai.008G154100.1		1253	Gh_A12G0207	Gh_D12G0209
1254	Cotton_A_30132	Gorai.008G161300.1		1254	Gh_A12G1480	Cotton_A_06189		1254	Gh_D12G1397	Gorai.008G154200.1		1254	Gh_A12G0466	Gh_D12G0468
1255	Cotton_A_30131	Gorai.008G161400.1		1255	Gh_A12G1481	Cotton_A_06188		1255	Gh_D12G1398	Gorai.008G154300.1		1255	Gh_A12G0709	Gh_D12G0724
1256	Cotton_A_30130	Gorai.008G161500.1		1256	Gh_A12G1482	Cotton_A_06187		1256	Gh_D12G1399	Gorai.008G154400.1		1256	Gh_A12G1183	Gh_D12G1305
1257	Cotton_A_30128	Gorai.008G161700.1		1257	Gh_A12G1483	Cotton_A_06186		1257	Gh_D12G1400	Gorai.008G154500.1		1257	Gh_A12G1291	Gh_D12G1413
1258	Cotton_A_30127	Gorai.008G161800.1		1258	Gh_A12G1485	Cotton_A_06184		1258	Gh_D12G1401	Gorai.008G154600.1		1258	Gh_A12G1850	Gh_D12G2020
1259	Cotton_A_30126	Gorai.008G161900.1		1259	Gh_A12G1486	Cotton_A_06182		1259	Gh_D12G1402	Gorai.008G154700.1		1259	Gh_A12G0509	Gh_D12G0521
1260	Cotton_A_30125	Gorai.008G162000.1		1260	Gh_A12G1487	Cotton_A_06180		1260	Gh_D12G1403	Gorai.008G154800.1		1260	Gh_A12G1088	Gh_D12G1211
1261	Cotton_A_30124	Gorai.008G162100.1		1261	Gh_A12G1488	Cotton_A_06179		1261	Gh_D12G1404	Gorai.008G154900.1		1261	Gh_A12G1125	Gh_D12G1254
1262	Cotton_A_30123	Gorai.008G162200.1		1262	Gh_A12G1489	Cotton_A_06178		1262	Gh_D12G1405	Gorai.008G155000.1		1262	Gh_A12G1950	Gh_D12G2130
1263	Cotton_A_30122	Gorai.008G162300.1		1263	Gh_A12G1491	Cotton_A_06176		1263	Gh_D12G1406	Gorai.008G155100.1		1263	Gh_A12G2035	Gh_D12G2213
1264	Cotton_A_30121	Gorai.008G162400.1		1264	Gh_A12G1492	Cotton_A_06175		1264	Gh_D12G1407	Gorai.008G155200.1		1264	Gh_A12G2683	Gh_D12G2749
1265	Cotton_A_30120	Gorai.008G162500.1		1265	Gh_A12G1493	Cotton_A_06174		1265	Gh_D12G1408	Gorai.008G155300.1		1265	Gh_A12G0653	Gh_D12G0654
1266	Cotton_A_30118	Gorai.008G162600.1		1266	Gh_A12G1494	Cotton_A_06173		1266	Gh_D12G1409	Gorai.008G155400.1		1266	Gh_A12G0782	Gh_D12G2794
1267	Cotton_A_30117	Gorai.008G162700.1		1267	Gh_A12G1495	Cotton_A_06172		1267	Gh_D12G1410	Gorai.008G155500.1		1267	Gh_A12G1316	Gh_D12G1440
1268	Cotton_A_30116	Gorai.008G162800.1		1268	Gh_A12G1496	Cotton_A_06171		1268	Gh_D12G1411	Gorai.008G155600.1		1268	Gh_A12G1990	Gh_D12G2169
1269	Cotton_A_21047	Gorai.008G162900.1		1269	Gh_A12G1497	Cotton_A_06170		1269	Gh_D12G1412	Gorai.008G155700.1		1269	Gh_A12G0183	Gh_D12G0184
1270	Cotton_A_21046	Gorai.008G163000.1		1270	Gh_A12G1498	Cotton_A_06169		1270	Gh_D12G1413	Gorai.008G155900.1		1270	Gh_A12G2242	Gh_D12G2708
1271	Cotton_A_21045	Gorai.008G163100.1		1271	Gh_A12G1499	Cotton_A_06168		1271	Gh_D12G1414	Gorai.008G156000.1		1271	Gh_A12G2607	Gh_D12G1057
1272	Cotton_A_21044	Gorai.008G163200.1		1272	Gh_A12G1500	Cotton_A_06167		1272	Gh_D12G1415	Gorai.008G156100.1		1272	Gh_A12G0132	Gh_D12G0146
1273	Cotton_A_21043	Gorai.008G163400.1		1273	Gh_A12G1501	Cotton_A_06166		1273	Gh_D12G1416	Gorai.008G156200.1		1273	Gh_A12G1473	Gh_D12G1592
1274	Cotton_A_21040	Gorai.008G164200.1		1274	Gh_A12G1502	Cotton_A_06165		1274	Gh_D12G1417	Gorai.008G156300.1		1274	Gh_A12G1588	Gh_D12G1720
1275	Cotton_A_21036	Gorai.008G164300.1		1275	Gh_A12G1503	Cotton_A_06163		1275	Gh_D12G1418	Gorai.008G156400.1		1275	Gh_A12G1599	Gh_D12G1739
1276	Cotton_A_21034	Gorai.008G164400.1		1276	Gh_A12G1504	Cotton_A_06162		1276	Gh_D12G1419	Gorai.008G156500.1		1276	Gh_A12G1700	Gh_D12G1863
1277	Cotton_A_21033	Gorai.008G164500.1		1277	Gh_A12G1505	Cotton_A_06161		1277	Gh_D12G1420	Gorai.008G156600.1		1277	Gh_A12G1807	Gh_D12G1978
1278	Cotton_A_21032	Gorai.008G164600.1		1278	Gh_A12G1506	Cotton_A_06160		1278	Gh_D12G1421	Gorai.008G156700.1		1278	Gh_A12G0153	Gh_D12G0166
1279	Cotton_A_21031	Gorai.008G164700.1		1279	Gh_A12G1507	Cotton_A_06159		1279	Gh_D12G1422	Gorai.008G156800.1		1279	Gh_A12G0843	Gh_D12G0921
1280	Cotton_A_21030	Gorai.008G164800.1		1280	Gh_A12G1508	Cotton_A_06157		1280	Gh_D12G1423	Gorai.008G156900.1		1280	Gh_A12G0854	Gh_D12G0934
1281	Cotton_A_21029	Gorai.008G164900.1		1281	Gh_A12G1509	Cotton_A_06156		1281	Gh_D12G1424	Gorai.008G157200.1		1281	Gh_A12G1174	Gh_D12G1294
1282	Cotton_A_17348	Gorai.008G165000.1		1282	Gh_A12G1510	Cotton_A_06154		1282	Gh_D12G1425	Gorai.008G157300.1		1282	Gh_A12G2003	Gh_D12G2179
1283	Cotton_A_21028	Gorai.008G165100.1		1283	Gh_A12G1511	Cotton_A_06153		1283	Gh_D12G1426	Gorai.008G157400.1		1283	Gh_A12G2099	Gh_D12G2270
1284	Cotton_A_21026	Gorai.008G165200.1		1284	Gh_A12G1512	Cotton_A_06152		1284	Gh_D12G1428	Gorai.008G157600.1		1284	Gh_A12G0056	Gh_D12G0071
1285	Cotton_A_21025	Gorai.008G165300.1		1285	Gh_A12G1513	Cotton_A_06151		1285	Gh_D12G1429	Gorai.008G157700.1		1285	Gh_A12G0118	Gh_D12G0132
1286	Cotton_A_21020	Gorai.008G165400.1		1286	Gh_A12G1514	Cotton_A_06150		1286	Gh_D12G1430	Gorai.008G157800.1		1286	Gh_A12G0771	Gh_D12G0780
1287	Cotton_A_21019	Gorai.008G165500.1		1287	Gh_A12G1515	Cotton_A_06149		1287	Gh_D12G1432	Gorai.008G157900.1		1287	Gh_A12G1872	Gh_D12G2047
1288	Cotton_A_21018	Gorai.008G165600.1		1288	Gh_A12G1516	Cotton_A_06148		1288	Gh_D12G1433	Gorai.008G158000.1		1288	Gh_A12G2118	Gh_D12G2298
1289	Cotton_A_11364	Gorai.008G165700.1		1289	Gh_A12G1517	Cotton_A_06147		1289	Gh_D12G1434	Gorai.008G158100.1		1289	Gh_A12G0984	Gh_D12G1104
1290	Cotton_A_21016	Gorai.008G165800.1		1290	Gh_A12G1518	Cotton_A_06146		1290	Gh_D12G1435	Gorai.008G158200.1		1290	Gh_A12G0393	Gh_D12G0272
1291	Cotton_A_20188	Gorai.008G165900.1		1291	Gh_A12G1519	Cotton_A_06145		1291	Gh_D12G1436	Gorai.008G158300.1		1291	Gh_A12G0568	Gh_D12G0584
1292	Cotton_A_20189	Gorai.008G166000.1		1292	Gh_A12G1520	Cotton_A_06144		1292	Gh_D12G1437	Gorai.008G158400.1		1292	Gh_A12G1344	Gh_D12G1469
1293	Cotton_A_20193	Gorai.008G166100.1		1293	Gh_A12G1521	Cotton_A_06143		1293	Gh_D12G1438	Gorai.008G158500.1		1293	Gh_A12G1663	Gh_D12G1820
1294	Cotton_A_20195	Gorai.008G166200.1		1294	Gh_A12G1522	Cotton_A_06142		1294	Gh_D12G1439	Gorai.008G158600.1		1294	Gh_A12G2077	Gh_D12G2253
1295	Cotton_A_20196	Gorai.008G166300.1		1295	Gh_A12G1523	Cotton_A_06141		1295	Gh_D12G1440	Gorai.008G158700.1		1295	Gh_A12G0076	Gh_D12G0092
1296	Cotton_A_20197	Gorai.008G166400.1		1296	Gh_A12G1524	Cotton_A_06140		1296	Gh_D12G1441	Gorai.008G158800.1		1296	Gh_A12G1524	Gh_D12G1646
1297	Cotton_A_20199	Gorai.008G166500.1		1297	Gh_A12G1525	Cotton_A_06139		1297	Gh_D12G1442	Gorai.008G158900.1		1297	Gh_A12G2180	Gh_D12G2360
1298	Cotton_A_20200	Gorai.008G166600.1		1298	Gh_A12G1526	Cotton_A_06138		1298	Gh_D12G1443	Gorai.008G159000.1		1298	Gh_A12G2600	Gh_D12G1050
1299	Cotton_A_20201	Gorai.008G166700.1		1299	Gh_A12G1528	Cotton_A_06135		1299	Gh_D12G1444	Gorai.008G159100.1		1299	Gh_A12G2718	Gh_D12G2673
1300	Cotton_A_20202	Gorai.008G166800.1		1300	Gh_A12G1529	Cotton_A_06134		1300	Gh_D12G1445	Gorai.008G159200.1		1300	Gh_A12G0410	Gh_D12G0403
1301	Cotton_A_20205	Gorai.008G166900.1		1301	Gh_A12G1530	Cotton_A_06133		1301	Gh_D12G1446	Gorai.008G159300.1		1301	Gh_A12G1452	Gh_D12G1569
1302	Cotton_A_20206	Gorai.008G167000.1		1302	Gh_A12G1531	Cotton_A_06132		1302	Gh_D12G1447	Gorai.008G159400.1		1302	Gh_A12G1846	Gh_D12G2016
1303	Cotton_A_20208	Gorai.008G167200.1		1303	Gh_A12G1532	Cotton_A_06131		1303	Gh_D12G1448	Gorai.008G159500.1		1303	Gh_A12G2111	Gh_D12G2282
1304	Cotton_A_20210	Gorai.008G167400.1		1304	Gh_A12G1533	Cotton_A_06130		1304	Gh_D12G1449	Gorai.008G159600.1		1304	Gh_A12G0987	Gh_D12G1107
1305	Cotton_A_20212	Gorai.008G167500.1		1305	Gh_A12G1534	Cotton_A_06129		1305	Gh_D12G1450	Gorai.008G159700.1		1305	Gh_A12G1188	Gh_D12G1310
1306	Cotton_A_20214	Gorai.008G167700.1		1306	Gh_A12G1535	Cotton_A_06128		1306	Gh_D12G1451	Gorai.008G159800.1		1306	Gh_A12G1461	Gh_D12G1587
1307	Cotton_A_20217	Gorai.008G167900.1		1307	Gh_A12G1536	Cotton_A_06120		1307	Gh_D12G1452	Gorai.008G159900.1		1307	Gh_A12G1561	Gh_D12G1689
1308	Cotton_A_20218	Gorai.008G168000.1		1308	Gh_A12G1537	Cotton_A_06119		1308	Gh_D12G1453	Gorai.008G160000.1		1308	Gh_A12G1733	Gh_D12G2763
1309	Cotton_A_20219	Gorai.008G168100.1		1309	Gh_A12G1538	Cotton_A_06115		1309	Gh_D12G1454	Gorai.008G160100.1		1309	Gh_A12G1889	Gh_D12G2069
1310	Cotton_A_20220	Gorai.008G168200.1		1310	Gh_A12G1540	Cotton_A_06114		1310	Gh_D12G1456	Gorai.008G160200.1		1310	Gh_A12G2219	Gh_D12G2725
1311	Cotton_A_20222	Gorai.008G168300.1		1311	Gh_A12G1541	Cotton_A_06112		1311	Gh_D12G1457	Gorai.008G160300.1		1311	Gh_A12G2481	Gh_D12G2609
1312	Cotton_A_20223	Gorai.008G168400.1		1312	Gh_A12G1542	Cotton_A_28677		1312	Gh_D12G1458	Gorai.008G160400.1		1312	Gh_A12G0125	Gh_D12G0142
1313	Cotton_A_20224	Gorai.008G168500.1		1313	Gh_A12G1543	Cotton_A_28676		1313	Gh_D12G1459	Gorai.008G160500.1		1313	Gh_A12G0036	Gh_D12G0051
1314	Cotton_A_20226	Gorai.008G168600.1		1314	Gh_A12G1544	Cotton_A_28675		1314	Gh_D12G1460	Gorai.008G160600.1		1314	Gh_A12G0425	Gh_D12G0422
1315	Cotton_A_20227	Gorai.008G168700.1		1315	Gh_A12G1545	Cotton_A_28674		1315	Gh_D12G1461	Gorai.008G160700.1		1315	Gh_A12G0734	Gh_D12G0754
1316	Cotton_A_20228	Gorai.008G168800.1		1316	Gh_A12G1546	Cotton_A_28672		1316	Gh_D12G1462	Gorai.008G160800.1		1316	Gh_A12G1027	Gh_D12G1145
1317	Cotton_A_20229	Gorai.008G168900.1		1317	Gh_A12G1548	Cotton_A_35455		1317	Gh_D12G1463	Gorai.008G128700.1		1317	Gh_A12G1192	Gh_D12G1314
1318	Cotton_A_20230	Gorai.008G169000.1		1318	Gh_A12G1550	Cotton_A_35453		1318	Gh_D12G1464	Gorai.008G161000.1		1318	Gh_A12G1282	Gh_D12G1404
1319	Cotton_A_20231	Gorai.008G169200.1		1319	Gh_A12G1551	Cotton_A_35452		1319	Gh_D12G1465	Gorai.008G161200.1		1319	Gh_A12G2179	Gh_D12G2359
1320	Cotton_A_20232	Gorai.008G169300.1		1320	Gh_A12G1552	Cotton_A_35451		1320	Gh_D12G1466	Gorai.008G161300.1		1320	Gh_A12G2578	Gh_D12G0799
1321	Cotton_A_20233	Gorai.008G169400.1		1321	Gh_A12G1553	Cotton_A_35450		1321	Gh_D12G1467	Gorai.008G161400.1		1321	Gh_A12G0349	Gh_D12G0316
1322	Cotton_A_25548	Gorai.008G169500.1		1322	Gh_A12G1554	Cotton_A_35449		1322	Gh_D12G1468	Gorai.008G161500.1		1322	Gh_A12G0645	Gh_D12G0854
1323	Cotton_A_25550	Gorai.008G169600.1		1323	Gh_A12G1555	Cotton_A_35448		1323	Gh_D12G1469	Gorai.008G161700.1		1323	Gh_A12G0959	Gh_D12G1071
1324	Cotton_A_25551	Gorai.008G169700.1		1324	Gh_A12G1556	Cotton_A_35447		1324	Gh_D12G1470	Gorai.008G161800.1		1324	Gh_A12G1415	Gh_D12G1535
1325	Cotton_A_25552	Gorai.008G169800.1		1325	Gh_A12G1557	Cotton_A_34465		1325	Gh_D12G1471	Gorai.008G161900.1		1325	Gh_A12G1908	Gh_D12G2088
1326	Cotton_A_25553	Gorai.008G169900.1		1326	Gh_A12G1558	Cotton_A_34464		1326	Gh_D12G1472	Gorai.008G162000.1		1326	Gh_A12G0407	Gh_D12G0400
1327	Cotton_A_25554	Gorai.008G170100.1		1327	Gh_A12G1559	Cotton_A_34463		1327	Gh_D12G1473	Gorai.008G162100.1		1327	Gh_A12G0630	Gh_D12G0647
1328	Cotton_A_25555	Gorai.008G170200.1		1328	Gh_A12G1560	Cotton_A_34462		1328	Gh_D12G1474	Gorai.008G162200.1		1328	Gh_A12G0713	Gh_D12G0731
1329	Cotton_A_25556	Gorai.008G170300.1		1329	Gh_A12G1561	Cotton_A_37122		1329	Gh_D12G1475	Gorai.008G162300.1		1329	Gh_A12G1401	Gh_D12G2773
1330	Cotton_A_25558	Gorai.008G170400.1		1330	Gh_A12G1563	Cotton_A_37123		1330	Gh_D12G1476	Gorai.008G162400.1		1330	Gh_A12G2342	Gh_D12G2477
1331	Cotton_A_25559	Gorai.008G170600.1		1331	Gh_A12G1564	Cotton_A_37124		1331	Gh_D12G1477	Gorai.008G162500.1		1331	Gh_A12G2587	Gh_D12G0688
1332	Cotton_A_25560	Gorai.008G170700.1		1332	Gh_A12G1565	Cotton_A_37125		1332	Gh_D12G1478	Gorai.008G162600.1		1332	Gh_A12G0019	Gh_D12G0020
1333	Cotton_A_25561	Gorai.008G170800.1		1333	Gh_A12G1566	Cotton_A_37126		1333	Gh_D12G1479	Gorai.008G162700.1		1333	Gh_A12G0075	Gh_D12G0091
1334	Cotton_A_31072	Gorai.008G171100.1		1334	Gh_A12G1567	Cotton_A_37127		1334	Gh_D12G1480	Gorai.008G162800.1		1334	Gh_A12G0423	Gh_D12G0420
1335	Cotton_A_31071	Gorai.008G171200.1		1335	Gh_A12G1568	Cotton_A_38213		1335	Gh_D12G1481	Gorai.008G162900.1		1335	Gh_A12G0962	Gh_D12G1074
1336	Cotton_A_31070	Gorai.008G171300.1		1336	Gh_A12G1569	Cotton_A_38212		1336	Gh_D12G1482	Gorai.008G163000.1		1336	Gh_A12G1817	Gh_D12G1988
1337	Cotton_A_31069	Gorai.008G171400.1		1337	Gh_A12G1570	Cotton_A_38211		1337	Gh_D12G1483	Gorai.008G163100.1		1337	Gh_A12G1982	Gh_D12G2160
1338	Cotton_A_31068	Gorai.008G171500.1		1338	Gh_A12G1571	Cotton_A_38210		1338	Gh_D12G1484	Gorai.008G163200.1		1338	Gh_A12G2128	Gh_D12G2307
1339	Cotton_A_31067	Gorai.008G171600.1		1339	Gh_A12G1572	Cotton_A_38209		1339	Gh_D12G1485	Gorai.008G164000.1		1339	Gh_A12G2487	Gh_D12G2615
1340	Cotton_A_31066	Gorai.008G171700.1		1340	Gh_A12G1573	Cotton_A_25779		1340	Gh_D12G1486	Gorai.008G164100.1		1340	Gh_A12G2592	Gh_D12G0909
1341	Cotton_A_31065	Gorai.008G172000.1		1341	Gh_A12G1575	Cotton_A_25781		1341	Gh_D12G1487	Gorai.008G164200.1		1341	Gh_A12G0867	Gh_D12G0948
1342	Cotton_A_31064	Gorai.008G172100.1		1342	Gh_A12G1576	Cotton_A_25784		1342	Gh_D12G1488	Gorai.008G164300.1		1342	Gh_A12G0975	Gh_D12G1091
1343	Cotton_A_31063	Gorai.008G172200.1		1343	Gh_A12G1577	Cotton_A_25785		1343	Gh_D12G1489	Gorai.008G164400.1		1343	Gh_A12G1832	Gh_D12G2004
1344	Cotton_A_31062	Gorai.008G172300.1		1344	Gh_A12G1578	Cotton_A_25786		1344	Gh_D12G1490	Gorai.008G164500.1		1344	Gh_A12G2316	Gh_D12G2450
1345	Cotton_A_31060	Gorai.008G172400.1		1345	Gh_A12G1579	Cotton_A_25788		1345	Gh_D12G1491	Gorai.008G164700.1		1345	Gh_A12G0172	Gh_D12G0175
1346	Cotton_A_31059	Gorai.008G172500.1		1346	Gh_A12G1580	Cotton_A_25790		1346	Gh_D12G1492	Gorai.008G164800.1		1346	Gh_A12G0667	Gh_D12G0671
1347	Cotton_A_31058	Gorai.008G172600.1		1347	Gh_A12G1581	Cotton_A_25791		1347	Gh_D12G1494	Gorai.008G165100.1		1347	Gh_A12G0718	Gh_D12G0736
1348	Cotton_A_06236	Gorai.008G173000.1		1348	Gh_A12G1582	Cotton_A_25792		1348	Gh_D12G1495	Gorai.008G165200.1		1348	Gh_A12G0928	Gh_D12G1020
1349	Cotton_A_06235	Gorai.008G173100.1		1349	Gh_A12G1583	Cotton_A_25793		1349	Gh_D12G1496	Gorai.008G165300.1		1349	Gh_A12G1895	Gh_D12G2076
1350	Cotton_A_06234	Gorai.008G173200.1		1350	Gh_A12G1584	Cotton_A_25794		1350	Gh_D12G1497	Gorai.008G165400.1		1350	Gh_A12G2596	Gh_D12G1019
1351	Cotton_A_06233	Gorai.008G173300.1		1351	Gh_A12G1585	Cotton_A_25795		1351	Gh_D12G1498	Gorai.008G165500.1		1351	Gh_A12G0881	Gh_D12G0964
1352	Cotton_A_06232	Gorai.008G173400.1		1352	Gh_A12G1586	Cotton_A_25796		1352	Gh_D12G1499	Gorai.008G165600.1		1352	Gh_A12G1544	Gh_D12G1678
1353	Cotton_A_06231	Gorai.008G173500.1		1353	Gh_A12G1588	Cotton_A_25797		1353	Gh_D12G1500	Gorai.008G165700.1		1353	Gh_A12G1761	Gh_D12G1915
1354	Cotton_A_06230	Gorai.008G173600.1		1354	Gh_A12G1589	Cotton_A_25798		1354	Gh_D12G1501	Gorai.008G165800.1		1354	Gh_A12G1967	Gh_D12G2146
1355	Cotton_A_06229	Gorai.008G173700.1		1355	Gh_A12G1590	Cotton_A_25799		1355	Gh_D12G1503	Gorai.008G165900.1		1355	Gh_A12G2330	Gh_D12G2465
1356	Cotton_A_06228	Gorai.008G173800.1		1356	Gh_A12G1591	Cotton_A_25800		1356	Gh_D12G1504	Gorai.008G166000.1		1356	Gh_A12G2391	Gh_D12G2518
1357	Cotton_A_06227	Gorai.008G173900.1		1357	Gh_A12G1593	Cotton_A_25801		1357	Gh_D12G1505	Gorai.008G166100.1		1357	Gh_A12G0404	Gh_D12G0397
1358	Cotton_A_06225	Gorai.008G174100.1		1358	Gh_A12G1594	Cotton_A_39716		1358	Gh_D12G1506	Gorai.008G166200.1		1358	Gh_A12G0588	Gh_D12G0601
1359	Cotton_A_06224	Gorai.008G174200.1		1359	Gh_A12G1595	Cotton_A_06136		1359	Gh_D12G1507	Gorai.008G166300.1		1359	Gh_A12G1355	Gh_D12G1478
1360	Cotton_A_06223	Gorai.008G174300.1		1360	Gh_A12G1596	Cotton_A_27699		1360	Gh_D12G1508	Gorai.008G166400.1		1360	Gh_A12G2467	Gh_D12G2595
1361	Cotton_A_06222	Gorai.008G174400.1		1361	Gh_A12G1597	Cotton_A_27698		1361	Gh_D12G1509	Gorai.008G166500.1		1361	Gh_A12G1238	Gh_D12G1364
1362	Cotton_A_06221	Gorai.008G174500.1		1362	Gh_A12G1598	Cotton_A_27697		1362	Gh_D12G1510	Gorai.008G166600.1		1362	Gh_A12G1698	Gh_D12G1861
1363	Cotton_A_06220	Gorai.008G174600.1		1363	Gh_A12G1599	Cotton_A_27689		1363	Gh_D12G1511	Gorai.008G166700.1		1363	Gh_A12G1825	Gh_D12G1997
1364	Cotton_A_06219	Gorai.008G174700.1		1364	Gh_A12G1600	Cotton_A_27688		1364	Gh_D12G1512	Gorai.008G166800.1		1364	Gh_A12G2334	Gh_D12G2469
1365	Cotton_A_06216	Gorai.008G174800.1		1365	Gh_A12G1601	Cotton_A_27687		1365	Gh_D12G1513	Gorai.008G166900.1		1365	Gh_A12G2535	Gh_D12G0655
1366	Cotton_A_06215	Gorai.008G174900.1		1366	Gh_A12G1602	Cotton_A_27686		1366	Gh_D12G1514	Gorai.008G167000.1		1366	Gh_A12G0303	Gh_D12G0361
1367	Cotton_A_06214	Gorai.008G175000.1		1367	Gh_A12G1603	Cotton_A_27685		1367	Gh_D12G1515	Gorai.008G167100.1		1367	Gh_A12G0519	Gh_D12G0533
1368	Cotton_A_06213	Gorai.008G175100.1		1368	Gh_A12G1604	Cotton_A_27684		1368	Gh_D12G1516	Gorai.008G167200.1		1368	Gh_A12G0668	Gh_D12G0674
1369	Cotton_A_06212	Gorai.008G175200.1		1369	Gh_A12G1605	Cotton_A_27682		1369	Gh_D12G1517	Gorai.008G167300.1		1369	Gh_A12G0953	Gh_D12G1062
1370	Cotton_A_06211	Gorai.008G175300.1		1370	Gh_A12G1606	Cotton_A_27681		1370	Gh_D12G1518	Gorai.008G167400.1		1370	Gh_A12G1011	Gh_D12G1130
1371	Cotton_A_06210	Gorai.008G175400.1		1371	Gh_A12G1607	Cotton_A_27680		1371	Gh_D12G1519	Gorai.008G167500.1		1371	Gh_A12G1959	Gh_D12G2138
1372	Cotton_A_06209	Gorai.008G175500.1		1372	Gh_A12G1608	Cotton_A_13411		1372	Gh_D12G1520	Gorai.008G167700.1		1372	Gh_A12G0044	Gh_D12G0058
1373	Cotton_A_06208	Gorai.008G175700.1		1373	Gh_A12G1609	Cotton_A_13410		1373	Gh_D12G1522	Gorai.008G167900.1		1373	Gh_A12G0079	Gh_D12G0095
1374	Cotton_A_06207	Gorai.008G175800.1		1374	Gh_A12G1610	Cotton_A_13409		1374	Gh_D12G1523	Gorai.008G168300.1		1374	Gh_A12G0631	Gh_D12G0648
1375	Cotton_A_06206	Gorai.008G175900.1		1375	Gh_A12G1611	Cotton_A_13408		1375	Gh_D12G1524	Gorai.008G168400.1		1375	Gh_A12G1063	Gh_D12G1186
1376	Cotton_A_06205	Gorai.008G176000.1		1376	Gh_A12G1612	Cotton_A_13407		1376	Gh_D12G1525	Gorai.008G168500.1		1376	Gh_A12G1186	Gh_D12G1308
1377	Cotton_A_06204	Gorai.008G176100.1		1377	Gh_A12G1613	Cotton_A_13406		1377	Gh_D12G1526	Gorai.008G168600.1		1377	Gh_A12G1210	Gh_D12G1333
1378	Cotton_A_06203	Gorai.008G176200.1		1378	Gh_A12G1614	Cotton_A_13405		1378	Gh_D12G1527	Gorai.008G168700.1		1378	Gh_A12G1449	Gh_D12G1565
1379	Cotton_A_06202	Gorai.008G176300.1		1379	Gh_A12G1615	Cotton_A_13404		1379	Gh_D12G1528	Gorai.008G168800.1		1379	Gh_A12G1597	Gh_D12G1737
1380	Cotton_A_06201	Gorai.008G176400.1		1380	Gh_A12G1616	Cotton_A_13403		1380	Gh_D12G1529	Gorai.008G168900.1		1380	Gh_A12G1922	Gh_D12G2102
1381	Cotton_A_06200	Gorai.008G176500.1		1381	Gh_A12G1617	Cotton_A_13401		1381	Gh_D12G1530	Gorai.008G169000.1		1381	Gh_A12G2207	Gh_D12G2386
1382	Cotton_A_06199	Gorai.008G176600.1		1382	Gh_A12G1618	Cotton_A_13400		1382	Gh_D12G1533	Gorai.008G169200.1		1382	Gh_A12G2408	Gh_D12G2644
1383	Cotton_A_06198	Gorai.008G176700.1		1383	Gh_A12G1619	Cotton_A_13399		1383	Gh_D12G1534	Gorai.008G169300.1		1383	Gh_A12G0618	Gh_D12G0631
1384	Cotton_A_06197	Gorai.008G176800.1		1384	Gh_A12G1620	Cotton_A_13395		1384	Gh_D12G1535	Gorai.008G169400.1		1384	Gh_A12G0824	Gh_D12G0839
1385	Cotton_A_06196	Gorai.008G176900.1		1385	Gh_A12G1621	Cotton_A_13394		1385	Gh_D12G1536	Gorai.008G169500.1		1385	Gh_A12G0040	Gh_D12G0055
1386	Cotton_A_06195	Gorai.008G177000.1		1386	Gh_A12G1622	Cotton_A_13393		1386	Gh_D12G1537	Gorai.008G169600.1		1386	Gh_A12G1547	Gh_D12G1681
1387	Cotton_A_06194	Gorai.008G177100.1		1387	Gh_A12G1623	Cotton_A_13392		1387	Gh_D12G1538	Gorai.008G169700.1		1387	Gh_A12G2283	Gh_D12G2677
1388	Cotton_A_06191	Gorai.008G177200.1		1388	Gh_A12G1624	Cotton_A_13388		1388	Gh_D12G1539	Gorai.008G169800.1		1388	Gh_A12G0459	Gh_D12G0462
1389	Cotton_A_06189	Gorai.008G177500.1		1389	Gh_A12G1625	Cotton_A_13387		1389	Gh_D12G1540	Gorai.008G169900.1		1389	Gh_A12G0663	Gh_D12G0667
1390	Cotton_A_06188	Gorai.008G177600.1		1390	Gh_A12G1626	Cotton_A_13386		1390	Gh_D12G1541	Gorai.008G170100.1		1390	Gh_A12G1178	Gh_D12G1298
1391	Cotton_A_06187	Gorai.008G177700.1		1391	Gh_A12G1627	Cotton_A_13385		1391	Gh_D12G1542	Gorai.008G170200.1		1391	Gh_A12G2004	Gh_D12G2180
1392	Cotton_A_06184	Gorai.008G177800.1		1392	Gh_A12G1628	Cotton_A_13384		1392	Gh_D12G1543	Gorai.008G170300.1		1392	Gh_A12G0026	Gh_D12G0042
1393	Cotton_A_06182	Gorai.008G177900.1		1393	Gh_A12G1629	Cotton_A_13382		1393	Gh_D12G1544	Gorai.008G170400.1		1393	Gh_A12G0214	Gh_D12G0216
1394	Cotton_A_06180	Gorai.008G178000.1		1394	Gh_A12G1630	Cotton_A_13381		1394	Gh_D12G1545	Gorai.008G170500.1		1394	Gh_A12G0982	Gh_D12G1101
1395	Cotton_A_06179	Gorai.008G178100.1		1395	Gh_A12G1631	Cotton_A_13380		1395	Gh_D12G1546	Gorai.008G170600.1		1395	Gh_A12G1989	Gh_D12G2168
1396	Cotton_A_06178	Gorai.008G178200.1		1396	Gh_A12G1632	Cotton_A_13379		1396	Gh_D12G1547	Gorai.008G170700.1		1396	Gh_A12G2720	Gh_D12G2537
1397	Cotton_A_06177	Gorai.008G178300.1		1397	Gh_A12G1633	Cotton_A_13378		1397	Gh_D12G1548	Gorai.008G170800.1		1397	Gh_A12G0062	Gh_D12G0077
1398	Cotton_A_06176	Gorai.008G178400.1		1398	Gh_A12G1634	Cotton_A_13376		1398	Gh_D12G1549	Gorai.008G170900.1		1398	Gh_A12G1813	Gh_D12G1984
1399	Cotton_A_06175	Gorai.008G178500.1		1399	Gh_A12G1635	Cotton_A_13375		1399	Gh_D12G1550	Gorai.008G171000.1		1399	Gh_A12G1830	Gh_D12G2002
1400	Cotton_A_06174	Gorai.008G178600.1		1400	Gh_A12G1636	Cotton_A_13373		1400	Gh_D12G1551	Gorai.008G171100.1		1400	Gh_A12G1480	Gh_D12G1607
1401	Cotton_A_06173	Gorai.008G178700.1		1401	Gh_A12G1637	Cotton_A_13372		1401	Gh_D12G1552	Gorai.008G171200.1		1401	Gh_A12G0111	Gh_D12G0123
1402	Cotton_A_06172	Gorai.008G178800.1		1402	Gh_A12G1638	Cotton_A_13371		1402	Gh_D12G1553	Gorai.008G171400.1		1402	Gh_A12G0181	Gh_D12G0182
1403	Cotton_A_06171	Gorai.008G178900.1		1403	Gh_A12G1639	Cotton_A_13370		1403	Gh_D12G1554	Gorai.008G171500.1		1403	Gh_A12G0371	Gh_D12G0294
1404	Cotton_A_06170	Gorai.008G179000.1		1404	Gh_A12G1640	Cotton_A_13369		1404	Gh_D12G1555	Gorai.008G171600.1		1404	Gh_A12G0707	Gh_D12G0722
1405	Cotton_A_06169	Gorai.008G179100.1		1405	Gh_A12G1641	Cotton_A_13368		1405	Gh_D12G1556	Gorai.008G171700.1		1405	Gh_A12G0899	Gh_D12G0988
1406	Cotton_A_06168	Gorai.008G179200.1		1406	Gh_A12G1642	Cotton_A_13367		1406	Gh_D12G1557	Gorai.008G172000.1		1406	Gh_A12G1251	Gh_D12G1379
1407	Cotton_A_06167	Gorai.008G179300.1		1407	Gh_A12G1643	Cotton_A_13366		1407	Gh_D12G1558	Gorai.008G172100.1		1407	Gh_A12G1534	Gh_D12G1657
1408	Cotton_A_06166	Gorai.008G179400.1		1408	Gh_A12G1644	Cotton_A_13364		1408	Gh_D12G1559	Gorai.008G172200.1		1408	Gh_A12G1537	Gh_D12G1670
1409	Cotton_A_06165	Gorai.008G179500.1		1409	Gh_A12G1645	Cotton_A_13363		1409	Gh_D12G1560	Gorai.008G172300.1		1409	Gh_A12G0180	Gh_D12G0181
1410	Cotton_A_06163	Gorai.008G179600.1		1410	Gh_A12G1646	Cotton_A_13362		1410	Gh_D12G1561	Gorai.008G172400.1		1410	Gh_A12G0908	Gh_D12G0997
1411	Cotton_A_06162	Gorai.008G179800.1		1411	Gh_A12G1647	Cotton_A_13361		1411	Gh_D12G1562	Gorai.008G172500.1		1411	Gh_A12G1130	Gh_D12G1258
1412	Cotton_A_06161	Gorai.008G179900.1		1412	Gh_A12G1648	Cotton_A_13360		1412	Gh_D12G1563	Gorai.008G172800.1		1412	Gh_A12G1148	Gh_D12G1268
1413	Cotton_A_06160	Gorai.008G180000.1		1413	Gh_A12G1650	Cotton_A_13351		1413	Gh_D12G1564	Gorai.008G173000.1		1413	Gh_A12G1443	Gh_D12G1561
1414	Cotton_A_06159	Gorai.008G180100.1		1414	Gh_A12G1651	Cotton_A_13350		1414	Gh_D12G1565	Gorai.008G173100.1		1414	Gh_A12G2153	Gh_D12G2329
1415	Cotton_A_06157	Gorai.008G180300.1		1415	Gh_A12G1652	Cotton_A_13349		1415	Gh_D12G1567	Gorai.008G173200.1		1415	Gh_A12G2454	Gh_D12G2581
1416	Cotton_A_06156	Gorai.008G180400.1		1416	Gh_A12G1653	Cotton_A_13341		1416	Gh_D12G1568	Gorai.008G173300.1		1416	Gh_A12G0135	Gh_D12G0149
1417	Cotton_A_06154	Gorai.008G180500.1		1417	Gh_A12G1654	Cotton_A_13340		1417	Gh_D12G1569	Gorai.008G173400.1		1417	Gh_A12G0200	Gh_D12G0203
1418	Cotton_A_06153	Gorai.008G180600.1		1418	Gh_A12G1655	Cotton_A_13339		1418	Gh_D12G1570	Gorai.008G173500.1		1418	Gh_A12G1841	Gh_D12G2012
1419	Cotton_A_06152	Gorai.008G180700.1		1419	Gh_A12G1657	Cotton_A_31971		1419	Gh_D12G1571	Gorai.008G173600.1		1419	Gh_A12G1907	Gh_D12G2087
1420	Cotton_A_06151	Gorai.008G180800.1		1420	Gh_A12G1659	Cotton_A_31972		1420	Gh_D12G1572	Gorai.008G173700.1		1420	Gh_A12G1913	Gh_D12G2093
1421	Cotton_A_06150	Gorai.008G180900.1		1421	Gh_A12G1660	Cotton_A_31974		1421	Gh_D12G1573	Gorai.008G173800.1		1421	Gh_A12G2221	Gh_D12G2728
1422	Cotton_A_06149	Gorai.008G181000.1		1422	Gh_A12G1661	Cotton_A_31975		1422	Gh_D12G1574	Gorai.008G173900.1		1422	Gh_A12G2382	Gh_D12G2510
1423	Cotton_A_06148	Gorai.008G181100.1		1423	Gh_A12G1662	Cotton_A_31976		1423	Gh_D12G1575	Gorai.008G174000.1		1423	Gh_A12G2488	Gh_D12G2616
1424	Cotton_A_06147	Gorai.008G1812		1424	Gh_A12G1663	Cotton_A_31977		1424	Gh_D12G1576	Gorai.008G174100.1		1424	Gh_A12G0014	Gh_D12G0015
1425	Cotton_A_06146	Gorai.008G181300.1		1425	Gh_A12G1664	Cotton_A_31978		1425	Gh_D12G1577	Gorai.008G174200.1		1425	Gh_A12G0388	Gh_D12G0276
1426	Cotton_A_06144	Gorai.008G181400.1		1426	Gh_A12G1665	Cotton_A_31979		1426	Gh_D12G1578	Gorai.008G174400.1		1426	Gh_A12G1154	Gh_D12G1274
1427	Cotton_A_06143	Gorai.008G181500.1		1427	Gh_A12G1666	Cotton_A_31981		1427	Gh_D12G1579	Gorai.008G174500.1		1427	Gh_A12G1722	Gh_D12G1881
1428	Cotton_A_06142	Gorai.008G181600.1		1428	Gh_A12G1667	Cotton_A_27521		1428	Gh_D12G1580	Gorai.008G174600.1		1428	Gh_A12G1784	Gh_D12G1951
1429	Cotton_A_06141	Gorai.008G181800.1		1429	Gh_A12G1668	Cotton_A_27520		1429	Gh_D12G1581	Gorai.008G174700.1		1429	Gh_A12G2367	Gh_D12G2502
1430	Cotton_A_06140	Gorai.008G181900.1		1430	Gh_A12G1669	Cotton_A_27519		1430	Gh_D12G1582	Gorai.008G175000.1		1430	Gh_A12G0811	Gh_D12G2285
1431	Cotton_A_06139	Gorai.008G182000.1		1431	Gh_A12G1670	Cotton_A_27518		1431	Gh_D12G1583	Gorai.008G175100.1		1431	Gh_A12G0979	Gh_D12G1095
1432	Cotton_A_06138	Gorai.008G182100.1		1432	Gh_A12G1671	Cotton_A_27517		1432	Gh_D12G1584	Gorai.008G175200.1		1432	Gh_A12G1424	Gh_D12G1543
1433	Cotton_A_06137	Gorai.008G182200.1		1433	Gh_A12G1672	Cotton_A_27515		1433	Gh_D12G1585	Gorai.008G175300.1		1433	Gh_A12G1648	Gh_D12G1792
1434	Cotton_A_06136	Gorai.008G182300.1		1434	Gh_A12G1673	Cotton_A_27514		1434	Gh_D12G1586	Gorai.008G175400.1		1434	Gh_A12G2043	Gh_D12G2220
1435	Cotton_A_06135	Gorai.008G182400.1		1435	Gh_A12G1674	Cotton_A_27513		1435	Gh_D12G1587	Gorai.008G175500.1		1435	Gh_A12G1108	Gh_D12G1232
1436	Cotton_A_06134	Gorai.008G182500.1		1436	Gh_A12G1675	Cotton_A_27512		1436	Gh_D12G1588	Gorai.008G175600.1		1436	Gh_A12G1479	Gh_D12G1604
1437	Cotton_A_06133	Gorai.008G182600.1		1437	Gh_A12G1676	Cotton_A_27511		1437	Gh_D12G1589	Gorai.008G175700.1		1437	Gh_A12G1654	Gh_D12G1812
1438	Cotton_A_06132	Gorai.008G182700.1		1438	Gh_A12G1677	Cotton_A_27510		1438	Gh_D12G1590	Gorai.008G175800.1		1438	Gh_A12G1963	Gh_D12G2142
1439	Cotton_A_06131	Gorai.008G182800.1		1439	Gh_A12G1678	Cotton_A_27509		1439	Gh_D12G1591	Gorai.008G176400.1		1439	Gh_A12G2313	Gh_D12G2447
1440	Cotton_A_06130	Gorai.008G182900.1		1440	Gh_A12G1679	Cotton_A_27505		1440	Gh_D12G1592	Gorai.008G176500.1		1440	Gh_A12G2370	Gh_D12G2504
1441	Cotton_A_06129	Gorai.008G183000.1		1441	Gh_A12G1681	Cotton_A_27504		1441	Gh_D12G1593	Gorai.008G175900.1		1441	Gh_A12G0078	Gh_D12G0094
1442	Cotton_A_06128	Gorai.008G183100.1		1442	Gh_A12G1682	Cotton_A_27503		1442	Gh_D12G1594	Gorai.008G176000.1		1442	Gh_A12G1455	Gh_D12G1572
1443	Cotton_A_35447	Gorai.008G183200.1		1443	Gh_A12G1683	Cotton_A_27502		1443	Gh_D12G1595	Gorai.008G176100.1		1443	Gh_A12G1584	Gh_D12G1716
1444	Cotton_A_06127	Gorai.008G183400.1		1444	Gh_A12G1684	Cotton_A_27501		1444	Gh_D12G1596	Gorai.008G176200.1		1444	Gh_A12G2545	Gh_D12G0873
1445	Cotton_A_06126	Gorai.008G183500.1		1445	Gh_A12G1685	Cotton_A_08080		1445	Gh_D12G1597	Gorai.008G176300.1		1445	Gh_A12G0080	Gh_D12G0096
1446	Cotton_A_06125	Gorai.008G183600.1		1446	Gh_A12G1687	Cotton_A_08077		1446	Gh_D12G1598	Gorai.008G176600.1		1446	Gh_A12G0233	Gh_D12G0234
1447	Cotton_A_06124	Gorai.008G183700.1		1447	Gh_A12G1688	Cotton_A_08076		1447	Gh_D12G1599	Gorai.008G176700.1		1447	Gh_A12G0347	Gh_D12G0317
1448	Cotton_A_06123	Gorai.008G183900.1		1448	Gh_A12G1689	Cotton_A_08075		1448	Gh_D12G1600	Gorai.008G176800.1		1448	Gh_A12G0446	Gh_D12G0448
1449	Cotton_A_06120	Gorai.008G184000.1		1449	Gh_A12G1690	Cotton_A_08074		1449	Gh_D12G1601	Gorai.008G176900.1		1449	Gh_A12G1914	Gh_D12G2094
1450	Cotton_A_06119	Gorai.008G184100.1		1450	Gh_A12G1692	Cotton_A_08072		1450	Gh_D12G1602	Gorai.008G177000.1		1450	Gh_A12G2725	Gh_D12G2549
1451	Cotton_A_06118	Gorai.008G184200.1		1451	Gh_A12G1693	Cotton_A_08071		1451	Gh_D12G1603	Gorai.008G177100.1		1451	Gh_A12G0517	Gh_D12G0531
1452	Cotton_A_06116	Gorai.008G184300.1		1452	Gh_A12G1694	Cotton_A_08070		1452	Gh_D12G1604	Gorai.008G177200.1		1452	Gh_A12G0999	Gh_D12G1118
1453	Cotton_A_06115	Gorai.008G184400.1		1453	Gh_A12G1695	Cotton_A_08067		1453	Gh_D12G1605	Gorai.008G177300.1		1453	Gh_A12G1216	Gh_D12G1339
1454	Cotton_A_06114	Gorai.008G184500.1		1454	Gh_A12G1696	Cotton_A_08066		1454	Gh_D12G1606	Gorai.008G177400.1		1454	Gh_A12G1727	Gh_D12G1885
1455	Cotton_A_06112	Gorai.008G184600.1		1455	Gh_A12G1697	Cotton_A_08064		1455	Gh_D12G1607	Gorai.008G177500.1		1455	Gh_A12G2430	Gh_D12G2555
1456	Cotton_A_28677	Gorai.008G184700.1		1456	Gh_A12G1698	Cotton_A_08063		1456	Gh_D12G1608	Gorai.008G177600.1		1456	Gh_A12G0167	Gh_D12G0171
1457	Cotton_A_28676	Gorai.008G184800.1		1457	Gh_A12G1700	Cotton_A_08062		1457	Gh_D12G1609	Gorai.008G177700.1		1457	Gh_A12G0986	Gh_D12G1106
1458	Cotton_A_28675	Gorai.008G184900.1		1458	Gh_A12G1702	Cotton_A_08061		1458	Gh_D12G1611	Gorai.008G177800.1		1458	Gh_A12G0484	Gh_D12G0492
1459	Cotton_A_28674	Gorai.008G185000.1		1459	Gh_A12G1703	Cotton_A_08060		1459	Gh_D12G1612	Gorai.008G177900.1		1459	Gh_A12G1076	Gh_D12G1199
1460	Cotton_A_28672	Gorai.008G185100.1		1460	Gh_A12G1704	Cotton_A_08059		1460	Gh_D12G1613	Gorai.008G178000.1		1460	Gh_A12G1695	Gh_D12G1857
1461	Cotton_A_35455	Gorai.008G185300.1		1461	Gh_A12G1705	Cotton_A_08058		1461	Gh_D12G1614	Gorai.008G178100.1		1461	Gh_A12G2679	Gh_D12G2754
1462	Cotton_A_35454	Gorai.008G185400.1		1462	Gh_A12G1706	Cotton_A_08057		1462	Gh_D12G1615	Gorai.008G178200.1		1462	Gh_A12G0057	Gh_D12G0073
1463	Cotton_A_35453	Gorai.008G185500.1		1463	Gh_A12G1707	Cotton_A_08056		1463	Gh_D12G1616	Gorai.008G178300.1		1463	Gh_A12G1948	Gh_D12G2128
1464	Cotton_A_35452	Gorai.008G185600.1		1464	Gh_A12G1708	Cotton_A_08055		1464	Gh_D12G1617	Gorai.008G178400.1		1464	Gh_A12G0712	Gh_D12G0728
1465	Cotton_A_35451	Gorai.008G185700.1		1465	Gh_A12G1709	Cotton_A_08052		1465	Gh_D12G1618	Gorai.008G178500.1		1465	Gh_A12G1244	Gh_D12G1371
1466	Cotton_A_35450	Gorai.008G185800.1		1466	Gh_A12G1710	Cotton_A_08051		1466	Gh_D12G1619	Gorai.008G178600.1		1466	Gh_A12G1306	Gh_D12G1429
1467	Cotton_A_35449	Gorai.008G185900.1		1467	Gh_A12G1711	Cotton_A_08050		1467	Gh_D12G1620	Gorai.008G178700.1		1467	Gh_A12G1973	Gh_D12G2152
1468	Cotton_A_35448	Gorai.008G186000.1		1468	Gh_A12G1712	Cotton_A_08049		1468	Gh_D12G1621	Gorai.008G178800.1		1468	Gh_A12G2076	Gh_D12G2252
1469	Cotton_A_34465	Gorai.008G186300.1		1469	Gh_A12G1713	Cotton_A_08048		1469	Gh_D12G1622	Gorai.008G178900.1		1469	Gh_A12G2119	Gh_D12G2299
1470	Cotton_A_27678	Gorai.008G186400.1		1470	Gh_A12G1714	Cotton_A_08047		1470	Gh_D12G1623	Gorai.008G179000.1		1470	Gh_A12G2248	Gh_D12G2397
1471	Cotton_A_34464	Gorai.008G186500.1		1471	Gh_A12G1715	Cotton_A_08046		1471	Gh_D12G1624	Gorai.008G179100.1		1471	Gh_A12G2627	Gh_D12G1582
1472	Cotton_A_34463	Gorai.008G186600.1		1472	Gh_A12G1716	Cotton_A_08045		1472	Gh_D12G1625	Gorai.008G179200.1		1472	Gh_A12G2727	Gh_D12G2546
1473	Cotton_A_34462	Gorai.008G186700.1		1473	Gh_A12G1718	Cotton_A_08044		1473	Gh_D12G1626	Gorai.008G179300.1		1473	Gh_A12G0403	Gh_D12G0396
1474	Cotton_A_37122	Gorai.008G186800.1		1474	Gh_A12G1719	Cotton_A_08043		1474	Gh_D12G1627	Gorai.008G179400.1		1474	Gh_A12G0701	Gh_D12G0714
1475	Cotton_A_37123	Gorai.008G187000.1		1475	Gh_A12G1720	Cotton_A_08042		1475	Gh_D12G1628	Gorai.008G179600.1		1475	Gh_A12G1517	Gh_D12G1640
1476	Cotton_A_37124	Gorai.008G187100.1		1476	Gh_A12G1721	Cotton_A_08041		1476	Gh_D12G1630	Gorai.008G179800.1		1476	Gh_A12G1822	Gh_D12G1993
1477	Cotton_A_37125	Gorai.008G187200.1		1477	Gh_A12G1722	Cotton_A_08040		1477	Gh_D12G1631	Gorai.008G180200.1		1477	Gh_A12G2138	Gh_D12G2731
1478	Cotton_A_37126	Gorai.008G187300.1		1478	Gh_A12G1723	Cotton_A_31074		1478	Gh_D12G1632	Gorai.008G180300.1		1478	Gh_A12G2404	Gh_D12G2531
1479	Cotton_A_37127	Gorai.008G187400.1		1479	Gh_A12G1724	Cotton_A_08038		1479	Gh_D12G1633	Gorai.008G180400.1		1479	Gh_A12G0033	Gh_D12G0048
1480	Cotton_A_38213	Gorai.008G187500.1		1480	Gh_A12G1725	Cotton_A_08037		1480	Gh_D12G1634	Gorai.008G180500.1		1480	Gh_A12G0676	Gh_D12G0678
1481	Cotton_A_38212	Gorai.008G187600.1		1481	Gh_A12G1726	Cotton_A_08036		1481	Gh_D12G1635	Gorai.008G180600.1		1481	Gh_A12G0746	Gh_D12G0762
1482	Cotton_A_38211	Gorai.008G187700.1		1482	Gh_A12G1727	Cotton_A_08035		1482	Gh_D12G1636	Gorai.008G180700.1		1482	Gh_A12G0825	Gh_D12G0870
1483	Cotton_A_38210	Gorai.008G187800.1		1483	Gh_A12G1728	Cotton_A_08034		1483	Gh_D12G1637	Gorai.008G180800.1		1483	Gh_A12G1096	Gh_D12G1220
1484	Cotton_A_38209	Gorai.008G187900.1		1484	Gh_A12G1730	Cotton_A_08031		1484	Gh_D12G1638	Gorai.008G180900.1		1484	Gh_A12G1295	Gh_D12G1417
1485	Cotton_A_25779	Gorai.008G188000.1		1485	Gh_A12G1731	Cotton_A_08030		1485	Gh_D12G1640	Gorai.008G181200.1		1485	Gh_A12G2302	Gh_D12G2438
1486	Cotton_A_25781	Gorai.008G188200.1		1486	Gh_A12G1732	Cotton_A_08029		1486	Gh_D12G1641	Gorai.008G181300.1		1486	Gh_A12G0223	Gh_D12G0222
1487	Cotton_A_25783	Gorai.008G188300.1		1487	Gh_A12G1733	Cotton_A_08028		1487	Gh_D12G1642	Gorai.008G181400.1		1487	Gh_A12G0426	Gh_D12G0423
1488	Cotton_A_25784	Gorai.008G188400.1		1488	Gh_A12G1734	Cotton_A_08027		1488	Gh_D12G1643	Gorai.008G181500.1		1488	Gh_A12G0461	Gh_D12G0463
1489	Cotton_A_25785	Gorai.008G188500.1		1489	Gh_A12G1735	Cotton_A_08026		1489	Gh_D12G1644	Gorai.008G181600.1		1489	Gh_A12G0498	Gh_D12G0507
1490	Cotton_A_25786	Gorai.008G188600.1		1490	Gh_A12G1736	Cotton_A_08025		1490	Gh_D12G1645	Gorai.008G181800.1		1490	Gh_A12G0886	Gh_D12G0970
1491	Cotton_A_25788	Gorai.008G188800.1		1491	Gh_A12G1739	Cotton_A_08021		1491	Gh_D12G1646	Gorai.008G181900.1		1491	Gh_A12G0907	Gh_D12G0996
1492	Cotton_A_25790	Gorai.008G188900.1		1492	Gh_A12G1741	Cotton_A_08020		1492	Gh_D12G1647	Gorai.008G182000.1		1492	Gh_A12G1529	Gh_D12G1652
1493	Cotton_A_25791	Gorai.008G189000.1		1493	Gh_A12G1743	Cotton_A_08017		1493	Gh_D12G1648	Gorai.008G182100.1		1493	Gh_A12G2469	Gh_D12G2597
1494	Cotton_A_25792	Gorai.008G189100.1		1494	Gh_A12G1744	Cotton_A_08016		1494	Gh_D12G1649	Gorai.008G182200.1		1494	Gh_A12G2714	Gh_D12G2669
1495	Cotton_A_25793	Gorai.008G189200.1		1495	Gh_A12G1745	Cotton_A_08014		1495	Gh_D12G1650	Gorai.008G182300.1		1495	Gh_A12G0101	Gh_D12G0113
1496	Cotton_A_25794	Gorai.008G189300.1		1496	Gh_A12G1747	Cotton_A_08012		1496	Gh_D12G1651	Gorai.008G182400.1		1496	Gh_A12G1536	Gh_D12G1669
1497	Cotton_A_25795	Gorai.008G189400.1		1497	Gh_A12G1748	Cotton_A_08009		1497	Gh_D12G1652	Gorai.008G182500.1		1497	Gh_A12G2162	Gh_D12G2339
1498	Cotton_A_25796	Gorai.008G189500.1		1498	Gh_A12G1749	Cotton_A_08008		1498	Gh_D12G1653	Gorai.008G182600.1		1498	Gh_A12G2510	Gh_D12G2637
1499	Cotton_A_25797	Gorai.008G189700.1		1499	Gh_A12G1750	Cotton_A_08007		1499	Gh_D12G1654	Gorai.008G182700.1		1499	Gh_A12G2537	Gh_D12G0656
1500	Cotton_A_25798	Gorai.008G189800.1		1500	Gh_A12G1751	Cotton_A_08006		1500	Gh_D12G1655	Gorai.008G182800.1		1500	Gh_A12G0071	Gh_D12G0087
1501	Cotton_A_25799	Gorai.008G189900.1		1501	Gh_A12G1752	Cotton_A_08005		1501	Gh_D12G1656	Gorai.008G182900.1		1501	Gh_A12G0251	Gh_D12G0253
1502	Cotton_A_25800	Gorai.008G190000.1		1502	Gh_A12G1753	Cotton_A_08004		1502	Gh_D12G1657	Gorai.008G183000.1		1502	Gh_A12G0256	Gh_D12G0257
1503	Cotton_A_25801	Gorai.008G190100.1		1503	Gh_A12G1754	Cotton_A_08003		1503	Gh_D12G1658	Gorai.008G183100.1		1503	Gh_A12G1040	Gh_D12G1160
1504	Cotton_A_25802	Gorai.008G190300.1		1504	Gh_A12G1755	Cotton_A_08002		1504	Gh_D12G1659	Gorai.008G183200.1		1504	Gh_A12G1217	Gh_D12G1340
1505	Cotton_A_25804	Gorai.008G190500.1		1505	Gh_A12G1756	Cotton_A_08001		1505	Gh_D12G1660	Gorai.008G183300.1		1505	Gh_A12G1232	Gh_D12G1357
1506	Cotton_A_25805	Gorai.008G190600.1		1506	Gh_A12G1757	Cotton_A_07998		1506	Gh_D12G1661	Gorai.008G183400.1		1506	Gh_A12G2039	Gh_D12G2217
1507	Cotton_A_25806	Gorai.008G190700.1		1507	Gh_A12G1759	Cotton_A_07993		1507	Gh_D12G1662	Gorai.008G183500.1		1507	Gh_A12G0419	Gh_D12G0415
1508	Cotton_A_25807	Gorai.008G190800.1		1508	Gh_A12G1760	Cotton_A_07992		1508	Gh_D12G1663	Gorai.008G183600.1		1508	Gh_A12G0475	Gh_D12G0479
1509	Cotton_A_25808	Gorai.008G190900.1		1509	Gh_A12G1761	Cotton_A_07991		1509	Gh_D12G1664	Gorai.008G183700.1		1509	Gh_A12G0591	Gh_D12G0603
1510	Cotton_A_39718	Gorai.008G191000.1		1510	Gh_A12G1762	Cotton_A_07990		1510	Gh_D12G1667	Gorai.008G183900.1		1510	Gh_A12G0654	Gh_D12G0659
1511	Cotton_A_39716	Gorai.008G191200.1		1511	Gh_A12G1763	Cotton_A_07989		1511	Gh_D12G1669	Gorai.008G184000.1		1511	Gh_A12G1659	Gh_D12G1815
1512	Cotton_A_27700	Gorai.008G191300.1		1512	Gh_A12G1764	Cotton_A_07986		1512	Gh_D12G1670	Gorai.008G184100.1		1512	Gh_A12G1766	Gh_D12G1922
1513	Cotton_A_27699	Gorai.008G191500.1		1513	Gh_A12G1765	Cotton_A_07985		1513	Gh_D12G1671	Gorai.008G184300.1		1513	Gh_A12G2490	Gh_D12G2618
1514	Cotton_A_27698	Gorai.008G191600.1		1514	Gh_A12G1766	Cotton_A_07984		1514	Gh_D12G1672	Gorai.008G184400.1		1514	Gh_A12G0503	Gh_D12G0513
1515	Cotton_A_27697	Gorai.008G191700.1		1515	Gh_A12G1767	Cotton_A_07982		1515	Gh_D12G1673	Gorai.008G184500.1		1515	Gh_A12G1419	Gh_D12G1538
1516	Cotton_A_27689	Gorai.008G191900.1		1516	Gh_A12G1768	Cotton_A_07981		1516	Gh_D12G1675	Gorai.008G184600.1		1516	Gh_A12G2601	Gh_D12G1049
1517	Cotton_A_27688	Gorai.008G192000.1		1517	Gh_A12G1769	Cotton_A_07980		1517	Gh_D12G1676	Gorai.008G184700.1		1517	Gh_A12G0598	Gh_D12G0610
1518	Cotton_A_27687	Gorai.008G192100.1		1518	Gh_A12G1770	Cotton_A_07978		1518	Gh_D12G1677	Gorai.008G184800.1		1518	Gh_A12G0866	Gh_D12G0947
1519	Cotton_A_27686	Gorai.008G192300.1		1519	Gh_A12G1771	Cotton_A_07977		1519	Gh_D12G1678	Gorai.008G184900.1		1519	Gh_A12G0939	Gh_D12G1029
1520	Cotton_A_27685	Gorai.008G192400.1		1520	Gh_A12G1772	Cotton_A_07976		1520	Gh_D12G1679	Gorai.008G185000.1		1520	Gh_A12G1205	Gh_D12G1328
1521	Cotton_A_27682	Gorai.008G192500.1		1521	Gh_A12G1773	Cotton_A_07975		1521	Gh_D12G1680	Gorai.008G185100.1		1521	Gh_A12G2421	Gh_D12G2639
1522	Cotton_A_27681	Gorai.008G192600.1		1522	Gh_A12G1774	Cotton_A_07974		1522	Gh_D12G1681	Gorai.008G185200.1		1522	Gh_A12G2465	Gh_D12G2593
1523	Cotton_A_27680	Gorai.008G192700.1		1523	Gh_A12G1776	Cotton_A_13630		1523	Gh_D12G1682	Gorai.008G185300.1		1523	Gh_A12G1488	Gh_D12G1614
1524	Cotton_A_27679	Gorai.008G192800.1		1524	Gh_A12G1777	Cotton_A_13629		1524	Gh_D12G1683	Gorai.008G185400.1		1524	Gh_A12G1799	Gh_D12G1968
1525	Cotton_A_13411	Gorai.008G193000.1		1525	Gh_A12G1778	Cotton_A_13628		1525	Gh_D12G1684	Gorai.008G186300.1		1525	Gh_A12G1896	Gh_D12G2077
1526	Cotton_A_13410	Gorai.008G193100.1		1526	Gh_A12G1779	Cotton_A_13627		1526	Gh_D12G1685	Gorai.008G186400.1		1526	Gh_A12G2173	Gh_D12G2352
1527	Cotton_A_13409	Gorai.008G193200.1		1527	Gh_A12G1780	Cotton_A_13626		1527	Gh_D12G1686	Gorai.008G186500.1		1527	Gh_A12G2300	Gh_D12G2436
1528	Cotton_A_13408	Gorai.008G193400.1		1528	Gh_A12G1781	Cotton_A_13625		1528	Gh_D12G1687	Gorai.008G186600.1		1528	Gh_A12G0566	Gh_D12G0582
1529	Cotton_A_13407	Gorai.008G193500.1		1529	Gh_A12G1782	Cotton_A_13624		1529	Gh_D12G1688	Gorai.008G186700.1		1529	Gh_A12G1371	Gh_D12G1496
1530	Cotton_A_13406	Gorai.008G193600.1		1530	Gh_A12G1783	Cotton_A_13622		1530	Gh_D12G1689	Gorai.008G186800.1		1530	Gh_A12G2006	Gh_D12G2181
1531	Cotton_A_13405	Gorai.008G193700.1		1531	Gh_A12G1784	Cotton_A_13621		1531	Gh_D12G1690	Gorai.008G186900.1		1531	Gh_A12G2121	Gh_D12G2301
1532	Cotton_A_13404	Gorai.008G193800.1		1532	Gh_A12G1785	Cotton_A_13620		1532	Gh_D12G1691	Gorai.008G187000.1		1532	Gh_A12G2406	Gh_D12G2642
1533	Cotton_A_13403	Gorai.008G193900.1		1533	Gh_A12G1786	Cotton_A_13619		1533	Gh_D12G1692	Gorai.008G187100.1		1533	Gh_A12G0008	Gh_D12G0010
1534	Cotton_A_13401	Gorai.008G194000.1		1534	Gh_A12G1787	Cotton_A_13618		1534	Gh_D12G1693	Gorai.008G187200.1		1534	Gh_A12G0096	Gh_D12G0109
1535	Cotton_A_13400	Gorai.008G194100.1		1535	Gh_A12G1788	Cotton_A_13617		1535	Gh_D12G1694	Gorai.008G187300.1		1535	Gh_A12G0129	Gh_D12G0143
1536	Cotton_A_13399	Gorai.008G194200.1		1536	Gh_A12G1789	Cotton_A_13616		1536	Gh_D12G1695	Gorai.008G187400.1		1536	Gh_A12G0299	Gh_D12G0366
1537	Cotton_A_13398	Gorai.008G194300.1		1537	Gh_A12G1790	Cotton_A_13614		1537	Gh_D12G1699	Gorai.008G187500.1		1537	Gh_A12G1639	Gh_D12G1782
1538	Cotton_A_13395	Gorai.008G194400.1		1538	Gh_A12G1791	Cotton_A_13613		1538	Gh_D12G1700	Gorai.008G187600.1		1538	Gh_A12G2045	Gh_D12G2222
1539	Cotton_A_13394	Gorai.008G194500.1		1539	Gh_A12G1792	Cotton_A_13611		1539	Gh_D12G1701	Gorai.008G187800.1		1539	Gh_A12G2174	Gh_D12G2353
1540	Cotton_A_13393	Gorai.008G194600.1		1540	Gh_A12G1793	Cotton_A_13610		1540	Gh_D12G1702	Gorai.008G187900.1		1540	Gh_A12G2400	Gh_D12G2527
1541	Cotton_A_13392	Gorai.008G194700.1		1541	Gh_A12G1794	Cotton_A_13609		1541	Gh_D12G1703	Gorai.008G188000.1		1541	Gh_A12G0035	Gh_D12G0050
1542	Cotton_A_13388	Gorai.008G194900.1		1542	Gh_A12G1795	Cotton_A_13605		1542	Gh_D12G1704	Gorai.008G188100.1		1542	Gh_A12G1760	Gh_D12G1914
1543	Cotton_A_13387	Gorai.008G195000.1		1543	Gh_A12G1796	Cotton_A_13604		1543	Gh_D12G1705	Gorai.008G188200.1		1543	Gh_A12G2285	Gh_D12G2679
1544	Cotton_A_13386	Gorai.008G195100.1		1544	Gh_A12G1797	Cotton_A_13603		1544	Gh_D12G1706	Gorai.008G188300.1		1544	Gh_A12G2331	Gh_D12G2466
1545	Cotton_A_13385	Gorai.008G195200.1		1545	Gh_A12G1798	Cotton_A_13602		1545	Gh_D12G1707	Gorai.008G188400.1		1545	Gh_A12G1195	Gh_D12G1317
1546	Cotton_A_13384	Gorai.008G195300.1		1546	Gh_A12G1799	Cotton_A_13601		1546	Gh_D12G1708	Gorai.008G188500.1		1546	Gh_A12G1478	Gh_D12G1603
1547	Cotton_A_13382	Gorai.008G195400.1		1547	Gh_A12G1800	Cotton_A_13600		1547	Gh_D12G1709	Gorai.008G188600.1		1547	Gh_A12G1489	Gh_D12G1615
1548	Cotton_A_13381	Gorai.008G195500.1		1548	Gh_A12G1801	Cotton_A_13599		1548	Gh_D12G1710	Gorai.008G188700.1		1548	Gh_A12G2372	Gh_D12G2661
1549	Cotton_A_13380	Gorai.008G195600.1		1549	Gh_A12G1802	Cotton_A_13598		1549	Gh_D12G1711	Gorai.008G188800.1		1549	Gh_A12G0249	Gh_D12G0251
1550	Cotton_A_13379	Gorai.008G195700.1		1550	Gh_A12G1803	Cotton_A_13597		1550	Gh_D12G1712	Gorai.008G188900.1		1550	Gh_A12G0259	Gh_D12G0259
1551	Cotton_A_13378	Gorai.008G195800.1		1551	Gh_A12G1804	Cotton_A_13596		1551	Gh_D12G1713	Gorai.008G189000.1		1551	Gh_A12G0281	Gh_D12G0384
1552	Cotton_A_13376	Gorai.008G195900.1		1552	Gh_A12G1805	Cotton_A_13595		1552	Gh_D12G1714	Gorai.008G189100.1		1552	Gh_A12G1358	Gh_D12G1481
1553	Cotton_A_13375	Gorai.008G196000.1		1553	Gh_A12G1806	Cotton_A_13594		1553	Gh_D12G1715	Gorai.008G189200.1		1553	Gh_A12G1463	Gh_D12G1590
1554	Cotton_A_13373	Gorai.008G196100.1		1554	Gh_A12G1807	Cotton_A_13592		1554	Gh_D12G1716	Gorai.008G189300.1		1554	Gh_A12G0373	Gh_D12G0292
1555	Cotton_A_13372	Gorai.008G196200.1		1555	Gh_A12G1808	Cotton_A_13591		1555	Gh_D12G1717	Gorai.008G189400.1		1555	Gh_A12G0922	Gh_D12G1012
1556	Cotton_A_13371	Gorai.008G196300.1		1556	Gh_A12G1809	Cotton_A_13590		1556	Gh_D12G1718	Gorai.008G189500.1		1556	Gh_A12G1029	Gh_D12G1148
1557	Cotton_A_13370	Gorai.008G196400.1		1557	Gh_A12G1810	Cotton_A_13589		1557	Gh_D12G1719	Gorai.008G189600.1		1557	Gh_A12G0337	Gh_D12G0328
1558	Cotton_A_13369	Gorai.008G196500.1		1558	Gh_A12G1811	Cotton_A_13588		1558	Gh_D12G1720	Gorai.008G189700.1		1558	Gh_A12G1077	Gh_D12G1200
1559	Cotton_A_13368	Gorai.008G196600.1		1559	Gh_A12G1812	Cotton_A_13587		1559	Gh_D12G1721	Gorai.008G189800.1		1559	Gh_A12G2083	Gh_D12G2259
1560	Cotton_A_13367	Gorai.008G196700.1		1560	Gh_A12G1813	Cotton_A_13586		1560	Gh_D12G1722	Gorai.008G189900.1		1560	Gh_A12G2247	Gh_D12G2396
1561	Cotton_A_13366	Gorai.008G196800.1		1561	Gh_A12G1814	Cotton_A_13585		1561	Gh_D12G1723	Gorai.008G190000.1		1561	Gh_A12G2429	Gh_D12G2554
1562	Cotton_A_13365	Gorai.008G196900.1		1562	Gh_A12G1815	Cotton_A_13584		1562	Gh_D12G1724	Gorai.008G190200.1		1562	Gh_A12G1819	Gh_D12G1990
1563	Cotton_A_13364	Gorai.008G197000.1		1563	Gh_A12G1816	Cotton_A_13583		1563	Gh_D12G1725	Gorai.008G190300.1		1563	Gh_A12G2615	Gh_D12G1237
1564	Cotton_A_13363	Gorai.008G197100.1		1564	Gh_A12G1817	Cotton_A_13582		1564	Gh_D12G1726	Gorai.008G190400.1		1564	Gh_A12G1501	Gh_D12G1627
1565	Cotton_A_13362	Gorai.008G197200.1		1565	Gh_A12G1818	Cotton_A_13581		1565	Gh_D12G1727	Gorai.008G190500.1		1565	Gh_A12G1884	Gh_D12G2063
1566	Cotton_A_13361	Gorai.008G197300.1		1566	Gh_A12G1819	Cotton_A_13580		1566	Gh_D12G1728	Gorai.008G190600.1		1566	Gh_A12G2193	Gh_D12G2373
1567	Cotton_A_13360	Gorai.008G197400.1		1567	Gh_A12G1820	Cotton_A_13579		1567	Gh_D12G1729	Gorai.008G190700.1		1567	Gh_A12G2561	Gh_D12G2802
1568	Cotton_A_13359	Gorai.008G197600.1		1568	Gh_A12G1821	Cotton_A_13578		1568	Gh_D12G1730	Gorai.008G190800.1		1568	Gh_A12G2648	Gh_D12G1796
1569	Cotton_A_13357	Gorai.008G197800.1		1569	Gh_A12G1822	Cotton_A_13577		1569	Gh_D12G1731	Gorai.008G190900.1		1569	Gh_A12G0462	Gh_D12G0464
1570	Cotton_A_13356	Gorai.008G197900.1		1570	Gh_A12G1823	Cotton_A_13576		1570	Gh_D12G1732	Gorai.008G191000.1		1570	Gh_A12G1395	Gh_D12G1517
1571	Cotton_A_13355	Gorai.008G198000.1		1571	Gh_A12G1824	Cotton_A_13575		1571	Gh_D12G1733	Gorai.008G191100.1		1571	Gh_A12G1089	Gh_D12G1212
1572	Cotton_A_13354	Gorai.008G198100.1		1572	Gh_A12G1825	Cotton_A_13574		1572	Gh_D12G1734	Gorai.008G191200.1		1572	Gh_A12G1396	Gh_D12G1518
1573	Cotton_A_13353	Gorai.008G198200.1		1573	Gh_A12G1826	Cotton_A_13573		1573	Gh_D12G1735	Gorai.008G191300.1		1573	Gh_A12G1497	Gh_D12G1623
1574	Cotton_A_13351	Gorai.008G198400.1		1574	Gh_A12G1827	Cotton_A_13572		1574	Gh_D12G1736	Gorai.008G191500.1		1574	Gh_A12G1655	Gh_D12G1813
1575	Cotton_A_13350	Gorai.008G198500.1		1575	Gh_A12G1828	Cotton_A_13571		1575	Gh_D12G1737	Gorai.008G191600.1		1575	Gh_A12G1808	Gh_D12G1979
1576	Cotton_A_13349	Gorai.008G198600.1		1576	Gh_A12G1829	Cotton_A_13570		1576	Gh_D12G1738	Gorai.008G191700.1		1576	Gh_A12G0045	Gh_D12G0059
1577	Cotton_A_13348	Gorai.008G198700.1		1577	Gh_A12G1830	Cotton_A_13569		1577	Gh_D12G1739	Gorai.008G191900.1		1577	Gh_A12G0301	Gh_D12G0363
1578	Cotton_A_13347	Gorai.008G198800.1		1578	Gh_A12G1831	Cotton_A_13568		1578	Gh_D12G1740	Gorai.008G192000.1		1578	Gh_A12G0738	Gh_D12G0760
1579	Cotton_A_13346	Gorai.008G198900.1		1579	Gh_A12G1832	Cotton_A_13567		1579	Gh_D12G1741	Gorai.008G192300.1		1579	Gh_A12G1429	Gh_D12G1549
1580	Cotton_A_13345	Gorai.008G199000.1		1580	Gh_A12G1833	Cotton_A_13565		1580	Gh_D12G1742	Gorai.008G192400.1		1580	Gh_A12G1970	Gh_D12G2149
1581	Cotton_A_13344	Gorai.008G199100.1		1581	Gh_A12G1834	Cotton_A_13564		1581	Gh_D12G1743	Gorai.008G192500.1		1581	Gh_A12G2451	Gh_D12G2578
1582	Cotton_A_13343	Gorai.008G199200.1		1582	Gh_A12G1835	Cotton_A_13563		1582	Gh_D12G1744	Gorai.008G192600.1		1582	Gh_A12G2520	Gh_D12G0038
1583	Cotton_A_13342	Gorai.008G199300.1		1583	Gh_A12G1836	Cotton_A_13561		1583	Gh_D12G1745	Gorai.008G192700.1		1583	Gh_A12G0372	Gh_D12G0293
1584	Cotton_A_13341	Gorai.008G199400.1		1584	Gh_A12G1837	Cotton_A_07972		1584	Gh_D12G1746	Gorai.008G192800.1		1584	Gh_A12G1006	Gh_D12G1126
1585	Cotton_A_13340	Gorai.008G199500.1		1585	Gh_A12G1838	Cotton_A_07971		1585	Gh_D12G1747	Gorai.008G192900.1		1585	Gh_A12G1576	Gh_D12G1707
1586	Cotton_A_13339	Gorai.008G199600.1		1586	Gh_A12G1839	Cotton_A_07970		1586	Gh_D12G1748	Gorai.008G193000.1		1586	Gh_A12G1858	Gh_D12G2029
1587	Cotton_A_31971	Gorai.008G199700.1		1587	Gh_A12G1840	Cotton_A_07969		1587	Gh_D12G1749	Gorai.008G193100.1		1587	Gh_A12G2028	Gh_D12G2207
1588	Cotton_A_31972	Gorai.008G199800.1		1588	Gh_A12G1841	Cotton_A_07968		1588	Gh_D12G1750	Gorai.008G193200.1		1588	Gh_A12G2574	Gh_D12G0651
1589	Cotton_A_31974	Gorai.008G199900.1		1589	Gh_A12G1843	Cotton_A_07967		1589	Gh_D12G1751	Gorai.008G193300.1		1589	Gh_A12G2668	Gh_D12G2751
1590	Cotton_A_31975	Gorai.008G200000.1		1590	Gh_A12G1844	Cotton_A_07966		1590	Gh_D12G1752	Gorai.008G193400.1		1590	Gh_A12G0860	Gh_D12G0940
1591	Cotton_A_31976	Gorai.008G200100.1		1591	Gh_A12G1846	Cotton_A_07965		1591	Gh_D12G1753	Gorai.008G193500.1		1591	Gh_A12G1153	Gh_D12G1273
1592	Cotton_A_31977	Gorai.008G200200.1		1592	Gh_A12G1847	Cotton_A_07964		1592	Gh_D12G1754	Gorai.008G193600.1		1592	Gh_A12G1423	Gh_D12G1542
1593	Cotton_A_31978	Gorai.008G200300.1		1593	Gh_A12G1848	Cotton_A_07963		1593	Gh_D12G1755	Gorai.008G193700.1		1593	Gh_A12G2375	Gh_D12G2658
1594	Cotton_A_31980	Gorai.008G200400.1		1594	Gh_A12G1849	Cotton_A_07962		1594	Gh_D12G1756	Gorai.008G193800.1		1594	Gh_A12G1187	Gh_D12G1309
1595	Cotton_A_27521	Gorai.008G200500.1		1595	Gh_A12G1850	Cotton_A_07960		1595	Gh_D12G1757	Gorai.008G194000.1		1595	Gh_A12G1736	Gh_D12G2760
1596	Cotton_A_27520	Gorai.008G200600.1		1596	Gh_A12G1851	Cotton_A_07958		1596	Gh_D12G1758	Gorai.008G194100.1		1596	Gh_A12G2027	Gh_D12G2206
1597	Cotton_A_27519	Gorai.008G200700.1		1597	Gh_A12G1852	Cotton_A_07957		1597	Gh_D12G1759	Gorai.008G194200.1		1597	Gh_A12G2667	Gh_D12G2740
1598	Cotton_A_27518	Gorai.008G200800.1		1598	Gh_A12G1853	Cotton_A_07956		1598	Gh_D12G1760	Gorai.008G194300.1		1598	Gh_A12G0510	Gh_D12G0522
1599	Cotton_A_27517	Gorai.008G201100.1		1599	Gh_A12G1854	Cotton_A_07955		1599	Gh_D12G1761	Gorai.008G194400.1		1599	Gh_A12G0551	Gh_D12G0568
1600	Cotton_A_27515	Gorai.008G201200.1		1600	Gh_A12G1855	Cotton_A_07954		1600	Gh_D12G1764	Gorai.008G194500.1		1600	Gh_A12G0584	Gh_D12G0595
1601	Cotton_A_27514	Gorai.008G201300.1		1601	Gh_A12G1856	Cotton_A_07952		1601	Gh_D12G1765	Gorai.008G194600.1		1601	Gh_A12G2195	Gh_D12G2375
1602	Cotton_A_27513	Gorai.008G201400.1		1602	Gh_A12G1857	Cotton_A_07951		1602	Gh_D12G1766	Gorai.008G194700.1		1602	Gh_A12G0868	Gh_D12G0949
1603	Cotton_A_27512	Gorai.008G201500.1		1603	Gh_A12G1858	Cotton_A_07950		1603	Gh_D12G1767	Gorai.008G194900.1		1603	Gh_A12G1023	Gh_D12G1142
1604	Cotton_A_27511	Gorai.008G201600.1		1604	Gh_A12G1859	Cotton_A_07949		1604	Gh_D12G1768	Gorai.008G195000.1		1604	Gh_A12G1854	Gh_D12G2024
1605	Cotton_A_27510	Gorai.008G201700.1		1605	Gh_A12G1860	Cotton_A_07948		1605	Gh_D12G1769	Gorai.008G195100.1		1605	Gh_A12G2272	Gh_D12G2422
1606	Cotton_A_27509	Gorai.008G201800.1		1606	Gh_A12G1862	Cotton_A_07947		1606	Gh_D12G1770	Gorai.008G195200.1		1606	Gh_A12G0253	Gh_D12G0254
1607	Cotton_A_27508	Gorai.008G201900.1		1607	Gh_A12G1864	Cotton_A_07946		1607	Gh_D12G1771	Gorai.008G195300.1		1607	Gh_A12G0626	Gh_D12G0643
1608	Cotton_A_27507	Gorai.008G202000.1		1608	Gh_A12G1865	Cotton_A_07944		1608	Gh_D12G1772	Gorai.008G195400.1		1608	Gh_A12G0657	Gh_D12G0663
1609	Cotton_A_27504	Gorai.008G202400.1		1609	Gh_A12G1866	Cotton_A_07943		1609	Gh_D12G1773	Gorai.008G195500.1		1609	Gh_A12G0900	Gh_D12G0989
1610	Cotton_A_27503	Gorai.008G202500.1		1610	Gh_A12G1867	Cotton_A_07942		1610	Gh_D12G1774	Gorai.008G195600.1		1610	Gh_A12G0996	Gh_D12G1115
1611	Cotton_A_27502	Gorai.008G202600.1		1611	Gh_A12G1868	Cotton_A_07941		1611	Gh_D12G1775	Gorai.008G195700.1		1611	Gh_A12G1151	Gh_D12G1270
1612	Cotton_A_27501	Gorai.008G202700.1		1612	Gh_A12G1869	Cotton_A_07940		1612	Gh_D12G1776	Gorai.008G195800.1		1612	Gh_A12G0649	Gh_D12G0844
1613	Cotton_A_27500	Gorai.008G202800.1		1613	Gh_A12G1870	Cotton_A_07939		1613	Gh_D12G1777	Gorai.008G195900.1		1613	Gh_A12G1334	Gh_D12G1461
1614	Cotton_A_08080	Gorai.008G202900.1		1614	Gh_A12G1871	Cotton_A_07938		1614	Gh_D12G1778	Gorai.008G196000.1		1614	Gh_A12G1468	Gh_D12G1596
1615	Cotton_A_08077	Gorai.008G203100.1		1615	Gh_A12G1872	Cotton_A_07937		1615	Gh_D12G1779	Gorai.008G196100.1		1615	Gh_A12G0470	Gh_D12G0472
1616	Cotton_A_08076	Gorai.008G203200.1		1616	Gh_A12G1873	Cotton_A_07936		1616	Gh_D12G1780	Gorai.008G196200.1		1616	Gh_A12G2609	Gh_D12G1059
1617	Cotton_A_08075	Gorai.008G203300.1		1617	Gh_A12G1874	Cotton_A_07935		1617	Gh_D12G1781	Gorai.008G196300.1		1617	Gh_A12G0237	Gh_D12G0236
1618	Cotton_A_08074	Gorai.008G203400.1		1618	Gh_A12G1875	Cotton_A_07934		1618	Gh_D12G1782	Gorai.008G196400.1		1618	Gh_A12G1882	Gh_D12G2061
1619	Cotton_A_08073	Gorai.008G203500.1		1619	Gh_A12G1876	Cotton_A_07933		1619	Gh_D12G1783	Gorai.008G196500.1		1619	Gh_A12G2034	Gh_D12G2212
1620	Cotton_A_08072	Gorai.008G203600.1		1620	Gh_A12G1877	Cotton_A_07932		1620	Gh_D12G1784	Gorai.008G196600.1		1620	Gh_A12G2087	Gh_D12G2263
1621	Cotton_A_08070	Gorai.008G203800.1		1621	Gh_A12G1878	Cotton_A_07928		1621	Gh_D12G1785	Gorai.008G196700.1		1621	Gh_A12G2402	Gh_D12G2529
1622	Cotton_A_08069	Gorai.008G203900.1		1622	Gh_A12G1879	Cotton_A_07926		1622	Gh_D12G1786	Gorai.008G196800.1		1622	Gh_A12G0903	Gh_D12G0992
1623	Cotton_A_08067	Gorai.008G204000.1		1623	Gh_A12G1880	Cotton_A_07925		1623	Gh_D12G1787	Gorai.008G196900.1		1623	Gh_A12G1533	Gh_D12G1656
1624	Cotton_A_08066	Gorai.008G204100.1		1624	Gh_A12G1881	Cotton_A_07924		1624	Gh_D12G1788	Gorai.008G197000.1		1624	Gh_A12G2241	Gh_D12G2707
1625	Cotton_A_08065	Gorai.008G204200.1		1625	Gh_A12G1882	Cotton_A_07923		1625	Gh_D12G1789	Gorai.008G197100.1		1625	Gh_A12G0875	Gh_D12G0958
1626	Cotton_A_08064	Gorai.008G204300.1		1626	Gh_A12G1883	Cotton_A_07922		1626	Gh_D12G1790	Gorai.008G197200.1		1626	Gh_A12G1224	Gh_D12G1348
1627	Cotton_A_08063	Gorai.008G204400.1		1627	Gh_A12G1884	Cotton_A_07921		1627	Gh_D12G1791	Gorai.008G197300.1		1627	Gh_A12G1417	Gh_D12G1536
1628	Cotton_A_08062	Gorai.008G204600.1		1628	Gh_A12G1885	Cotton_A_07920		1628	Gh_D12G1792	Gorai.008G197400.1		1628	Gh_A12G2425	Gh_D12G2533
1629	Cotton_A_08061	Gorai.008G204700.1		1629	Gh_A12G1886	Cotton_A_07918		1629	Gh_D12G1793	Gorai.008G197600.1		1629	Gh_A12G2630	Gh_D12G1660
1630	Cotton_A_08060	Gorai.008G204800.1		1630	Gh_A12G1887	Cotton_A_07917		1630	Gh_D12G1794	Gorai.008G197700.1		1630	Gh_A12G0627	Gh_D12G0645
1631	Cotton_A_08059	Gorai.008G204900.1		1631	Gh_A12G1888	Cotton_A_07915		1631	Gh_D12G1795	Gorai.008G197800.1		1631	Gh_A12G1085	Gh_D12G1208
1632	Cotton_A_08058	Gorai.008G205000.1		1632	Gh_A12G1889	Cotton_A_07914		1632	Gh_D12G1796	Gorai.008G198000.1		1632	Gh_A12G1328	Gh_D12G1453
1633	Cotton_A_08057	Gorai.008G205200.1		1633	Gh_A12G1890	Cotton_A_07913		1633	Gh_D12G1797	Gorai.008G198100.1		1633	Gh_A12G2351	Gh_D12G2488
1634	Cotton_A_08056	Gorai.008G205300.1		1634	Gh_A12G1891	Cotton_A_07911		1634	Gh_D12G1798	Gorai.008G198200.1		1634	Gh_A12G0793	Gh_D12G0786
1635	Cotton_A_08055	Gorai.008G205400.1		1635	Gh_A12G1892	Cotton_A_07909		1635	Gh_D12G1799	Gorai.008G198300.1		1635	Gh_A12G0837	Gh_D12G0901
1636	Cotton_A_08052	Gorai.008G205500.1		1636	Gh_A12G1893	Cotton_A_07908		1636	Gh_D12G1800	Gorai.008G198400.1		1636	Gh_A12G0980	Gh_D12G1096
1637	Cotton_A_08051	Gorai.008G205600.1		1637	Gh_A12G1894	Cotton_A_07907		1637	Gh_D12G1801	Gorai.008G198500.1		1637	Gh_A12G1105	Gh_D12G1229
1638	Cotton_A_08050	Gorai.008G205700.1		1638	Gh_A12G1895	Cotton_A_07906		1638	Gh_D12G1802	Gorai.008G198600.1		1638	Gh_A12G2010	Gh_D12G2186
1639	Cotton_A_08049	Gorai.008G205800.1		1639	Gh_A12G1896	Cotton_A_07905		1639	Gh_D12G1803	Gorai.008G198700.1		1639	Gh_A12G2650	Gh_D12G1798
1640	Cotton_A_08048	Gorai.008G205900.1		1640	Gh_A12G1897	Cotton_A_07904		1640	Gh_D12G1804	Gorai.008G198800.1		1640	Gh_A12G0276	Gh_D12G0389
1641	Cotton_A_08047	Gorai.008G206000.1		1641	Gh_A12G1898	Cotton_A_07903		1641	Gh_D12G1805	Gorai.008G198900.1		1641	Gh_A12G0873	Gh_D12G0956
1642	Cotton_A_08046	Gorai.008G206100.1		1642	Gh_A12G1899	Cotton_A_07902		1642	Gh_D12G1806	Gorai.008G199000.1		1642	Gh_A12G0904	Gh_D12G0993
1643	Cotton_A_08045	Gorai.008G206200.1		1643	Gh_A12G1900	Cotton_A_07901		1643	Gh_D12G1807	Gorai.008G199100.1		1643	Gh_A12G1016	Gh_D12G1134
1644	Cotton_A_08044	Gorai.008G206300.1		1644	Gh_A12G1901	Cotton_A_07900		1644	Gh_D12G1809	Gorai.008G199200.1		1644	Gh_A12G1122	Gh_D12G1250
1645	Cotton_A_08043	Gorai.008G206400.1		1645	Gh_A12G1903	Cotton_A_07899		1645	Gh_D12G1810	Gorai.008G199300.1		1645	Gh_A12G1653	Gh_D12G1811
1646	Cotton_A_08042	Gorai.008G206500.1		1646	Gh_A12G1904	Cotton_A_07898		1646	Gh_D12G1811	Gorai.008G199400.1		1646	Gh_A12G1890	Gh_D12G2070
1647	Cotton_A_08041	Gorai.008G206600.1		1647	Gh_A12G1905	Cotton_A_07897		1647	Gh_D12G1812	Gorai.008G199500.1		1647	Gh_A12G2476	Gh_D12G2604
1648	Cotton_A_08040	Gorai.008G206700.1		1648	Gh_A12G1906	Cotton_A_07896		1648	Gh_D12G1813	Gorai.008G199600.1		1648	Gh_A12G0088	Gh_D12G0102
1649	Cotton_A_08039	Gorai.008G206800.1		1649	Gh_A12G1907	Cotton_A_07895		1649	Gh_D12G1814	Gorai.008G199700.1		1649	Gh_A12G1763	Gh_D12G1917
1650	Cotton_A_08038	Gorai.008G206900.1		1650	Gh_A12G1908	Cotton_A_07894		1650	Gh_D12G1815	Gorai.008G199800.1		1650	Gh_A12G2097	Gh_D12G2268
1651	Cotton_A_08037	Gorai.008G207000.1		1651	Gh_A12G1909	Cotton_A_07893		1651	Gh_D12G1816	Gorai.008G199900.1		1651	Gh_A12G2273	Gh_D12G2423
1652	Cotton_A_08036	Gorai.008G207100.1		1652	Gh_A12G1910	Cotton_A_07892		1652	Gh_D12G1817	Gorai.008G100600.1		1652	Gh_A12G0277	Gh_D12G0388
1653	Cotton_A_08035	Gorai.008G207200.1		1653	Gh_A12G1911	Cotton_A_07891		1653	Gh_D12G1818	Gorai.008G200000.1		1653	Gh_A12G1803	Gh_D12G1973
1654	Cotton_A_08034	Gorai.008G207300.1		1654	Gh_A12G1912	Cotton_A_07890		1654	Gh_D12G1819	Gorai.008G200100.1		1654	Gh_A12G2327	Gh_D12G2461
1655	Cotton_A_08032	Gorai.008G207500.1		1655	Gh_A12G1913	Cotton_A_07889		1655	Gh_D12G1820	Gorai.008G200200.1		1655	Gh_A12G2706	Gh_D12G2684
1656	Cotton_A_08031	Gorai.008G207600.1		1656	Gh_A12G1914	Cotton_A_07884		1656	Gh_D12G1821	Gorai.008G200300.1		1656	Gh_A12G1330	Gh_D12G1454
1657	Cotton_A_08030	Gorai.008G207700.1		1657	Gh_A12G1915	Cotton_A_07879		1657	Gh_D12G1823	Gorai.008G200400.1		1657	Gh_A12G1823	Gh_D12G1995
1658	Cotton_A_08029	Gorai.008G207800.1		1658	Gh_A12G1916	Cotton_A_07878		1658	Gh_D12G1824	Gorai.008G200500.1		1658	Gh_A12G2257	Gh_D12G2406
1659	Cotton_A_08028	Gorai.008G207900.1		1659	Gh_A12G1917	Cotton_A_07877		1659	Gh_D12G1825	Gorai.008G200600.1		1659	Gh_A12G2305	Gh_D12G2441
1660	Cotton_A_08027	Gorai.008G208000.1		1660	Gh_A12G1918	Cotton_A_07876		1660	Gh_D12G1826	Gorai.008G200700.1		1660	Gh_A12G2357	Gh_D12G2494
1661	Cotton_A_08026	Gorai.008G208100.1		1661	Gh_A12G1919	Cotton_A_07875		1661	Gh_D12G1827	Gorai.008G200800.1		1661	Gh_A12G1420	Gh_D12G1539
1662	Cotton_A_08025	Gorai.008G208200.1		1662	Gh_A12G1920	Cotton_A_07874		1662	Gh_D12G1828	Gorai.008G201100.1		1662	Gh_A12G2057	Gh_D12G2235
1663	Cotton_A_08022	Gorai.008G208400.1		1663	Gh_A12G1921	Cotton_A_07873		1663	Gh_D12G1829	Gorai.008G201200.1		1663	Gh_A12G2129	Gh_D12G2308
1664	Cotton_A_08020	Gorai.008G208500.1		1664	Gh_A12G1922	Cotton_A_07872		1664	Gh_D12G1830	Gorai.008G201300.1		1664	Gh_A12G0333	Gh_D12G0332
1665	Cotton_A_08019	Gorai.008G208600.1		1665	Gh_A12G1923	Cotton_A_07871		1665	Gh_D12G1831	Gorai.008G201400.1		1665	Gh_A12G0506	Gh_D12G0518
1666	Cotton_A_08017	Gorai.008G208700.1		1666	Gh_A12G1924	Cotton_A_07870		1666	Gh_D12G1832	Gorai.008G201500.1		1666	Gh_A12G0587	Gh_D12G0600
1667	Cotton_A_08016	Gorai.008G208800.1		1667	Gh_A12G1925	Cotton_A_07869		1667	Gh_D12G1833	Gorai.008G201600.1		1667	Gh_A12G0727	Gh_D12G0756
1668	Cotton_A_08014	Gorai.008G208900.1		1668	Gh_A12G1926	Cotton_A_07188		1668	Gh_D12G1834	Gorai.008G201700.1		1668	Gh_A12G0888	Gh_D12G0972
1669	Cotton_A_08012	Gorai.008G209000.1		1669	Gh_A12G1927	Cotton_A_07187		1669	Gh_D12G1835	Gorai.008G201800.1		1669	Gh_A12G1199	Gh_D12G1321
1670	Cotton_A_08010	Gorai.008G209100.1		1670	Gh_A12G1928	Cotton_A_07186		1670	Gh_D12G1836	Gorai.008G201900.1		1670	Gh_A12G2253	Gh_D12G2402
1671	Cotton_A_08009	Gorai.008G209200.1		1671	Gh_A12G1930	Cotton_A_07185		1671	Gh_D12G1837	Gorai.008G202000.1		1671	Gh_A12G2401	Gh_D12G2528
1672	Cotton_A_08008	Gorai.008G209300.1		1672	Gh_A12G1931	Cotton_A_07184		1672	Gh_D12G1838	Gorai.008G202100.1		1672	Gh_A12G0012	Gh_D12G0013
1673	Cotton_A_08007	Gorai.008G209400.1		1673	Gh_A12G1932	Cotton_A_07183		1673	Gh_D12G1839	Gorai.008G202200.1		1673	Gh_A12G2651	Gh_D12G1810
1674	Cotton_A_08006	Gorai.008G209500.1		1674	Gh_A12G1933	Cotton_A_07182		1674	Gh_D12G1840	Gorai.008G202400.1		1674	Gh_A12G0179	Gh_D12G0180
1675	Cotton_A_08005	Gorai.008G209600.1		1675	Gh_A12G1934	Cotton_A_07181		1675	Gh_D12G1841	Gorai.008G202500.1		1675	Gh_A12G2208	Gh_D12G2387
1676	Cotton_A_08004	Gorai.008G209700.1		1676	Gh_A12G1935	Cotton_A_07180		1676	Gh_D12G1842	Gorai.008G202600.1		1676	Gh_A12G2471	Gh_D12G2599
1677	Cotton_A_08003	Gorai.008G209800.1		1677	Gh_A12G1936	Cotton_A_07179		1677	Gh_D12G1843	Gorai.008G202700.1		1677	Gh_A12G0366	Gh_D12G0300
1678	Cotton_A_08002	Gorai.008G209900.1		1678	Gh_A12G1937	Cotton_A_07178		1678	Gh_D12G1844	Gorai.008G202800.1		1678	Gh_A12G1955	Gh_D12G2135
1679	Cotton_A_08001	Gorai.008G210000.1		1679	Gh_A12G1938	Cotton_A_07177		1679	Gh_D12G1846	Gorai.008G202900.1		1679	Gh_A12G2513	Gh_D12G0031
1680	Cotton_A_07999	Gorai.008G210100.1		1680	Gh_A12G1939	Cotton_A_07175		1680	Gh_D12G1848	Gorai.008G203100.1		1680	Gh_A12G2519	Gh_D12G0037
1681	Cotton_A_07995	Gorai.008G210200.1		1681	Gh_A12G1940	Cotton_A_07173		1681	Gh_D12G1849	Gorai.008G203200.1		1681	Gh_A12G2707	Gh_D12G2685
1682	Cotton_A_07993	Gorai.008G210400.1		1682	Gh_A12G1942	Cotton_A_07172		1682	Gh_D12G1850	Gorai.008G203300.1		1682	Gh_A12G1064	Gh_D12G1187
1683	Cotton_A_07992	Gorai.008G210500.1		1683	Gh_A12G1943	Cotton_A_07171		1683	Gh_D12G1851	Gorai.008G203400.1		1683	Gh_A12G1888	Gh_D12G2068
1684	Cotton_A_07991	Gorai.008G210600.1		1684	Gh_A12G1944	Cotton_A_07169		1684	Gh_D12G1852	Gorai.008G203500.1		1684	Gh_A12G2612	Gh_D12G1061
1685	Cotton_A_07990	Gorai.008G210700.1		1685	Gh_A12G1945	Cotton_A_07168		1685	Gh_D12G1853	Gorai.008G203600.1		1685	Gh_A12G1000	Gh_D12G1119
1686	Cotton_A_07989	Gorai.008G210800.1		1686	Gh_A12G1946	Cotton_A_07167		1686	Gh_D12G1854	Gorai.008G203700.1		1686	Gh_A12G1150	Gh_D12G1269
1687	Cotton_A_07988	Gorai.008G210900.1		1687	Gh_A12G1947	Cotton_A_07166		1687	Gh_D12G1855	Gorai.008G203800.1		1687	Gh_A12G1337	Gh_D12G1464
1688	Cotton_A_07987	Gorai.008G211000.1		1688	Gh_A12G1948	Cotton_A_07165		1688	Gh_D12G1856	Gorai.008G203900.1		1688	Gh_A12G2114	Gh_D12G2294
1689	Cotton_A_07986	Gorai.008G211100.1		1689	Gh_A12G1949	Cotton_A_07164		1689	Gh_D12G1857	Gorai.008G204000.1		1689	Gh_A12G2416	Gh_D12G2653
1690	Cotton_A_07985	Gorai.008G211200.1		1690	Gh_A12G1950	Cotton_A_07163		1690	Gh_D12G1858	Gorai.008G204100.1		1690	Gh_A12G0201	Gh_D12G0205
1691	Cotton_A_07984	Gorai.008G211300.1		1691	Gh_A12G1951	Cotton_A_07162		1691	Gh_D12G1859	Gorai.008G204200.1		1691	Gh_A12G0478	Gh_D12G0484
1692	Cotton_A_07983	Gorai.008G211400.1		1692	Gh_A12G1952	Cotton_A_07161		1692	Gh_D12G1860	Gorai.008G204300.1		1692	Gh_A12G0696	Gh_D12G0701
1693	Cotton_A_07982	Gorai.008G211500.1		1693	Gh_A12G1953	Cotton_A_07160		1693	Gh_D12G1861	Gorai.008G204400.1		1693	Gh_A12G1245	Gh_D12G1373
1694	Cotton_A_07981	Gorai.008G211600.1		1694	Gh_A12G1954	Cotton_A_07159		1694	Gh_D12G1862	Gorai.008G204500.1		1694	Gh_A12G1818	Gh_D12G1989
1695	Cotton_A_07980	Gorai.008G211700.1		1695	Gh_A12G1955	Cotton_A_07157		1695	Gh_D12G1863	Gorai.008G204600.1		1695	Gh_A12G2209	Gh_D12G2388
1696	Cotton_A_07978	Gorai.008G211800.1		1696	Gh_A12G1956	Cotton_A_07156		1696	Gh_D12G1864	Gorai.008G204700.1		1696	Gh_A12G0242	Gh_D12G0241
1697	Cotton_A_07977	Gorai.008G211900.1		1697	Gh_A12G1957	Cotton_A_07155		1697	Gh_D12G1865	Gorai.008G204800.1		1697	Gh_A12G0597	Gh_D12G0609
1698	Cotton_A_07975	Gorai.008G212000.1		1698	Gh_A12G1958	Cotton_A_07154		1698	Gh_D12G1866	Gorai.008G204900.1		1698	Gh_A12G1441	Gh_D12G1559
1699	Cotton_A_07974	Gorai.008G212100.1		1699	Gh_A12G1959	Cotton_A_07153		1699	Gh_D12G1867	Gorai.008G205000.1		1699	Gh_A12G2065	Gh_D12G2242
1700	Cotton_A_37290	Gorai.008G212200.1		1700	Gh_A12G1960	Cotton_A_07152		1700	Gh_D12G1868	Gorai.008G205200.1		1700	Gh_A12G2210	Gh_D12G2389
1701	Cotton_A_37291	Gorai.008G212300.1		1701	Gh_A12G1961	Cotton_A_07151		1701	Gh_D12G1869	Gorai.008G205300.1		1701	Gh_A12G1229	Gh_D12G1354
1702	Cotton_A_13632	Gorai.008G212500.1		1702	Gh_A12G1962	Cotton_A_07150		1702	Gh_D12G1870	Gorai.008G205500.1		1702	Gh_A12G1410	Gh_D12G1528
1703	Cotton_A_13633	Gorai.008G212700.1		1703	Gh_A12G1963	Cotton_A_07149		1703	Gh_D12G1871	Gorai.008G205600.1		1703	Gh_A12G2385	Gh_D12G2513
1704	Cotton_A_37293	Gorai.008G213000.1		1704	Gh_A12G1964	Cotton_A_07148		1704	Gh_D12G1872	Gorai.008G205700.1		1704	Gh_A12G2631	Gh_D12G1661
1705	Cotton_A_13630	Gorai.008G213100.1		1705	Gh_A12G1965	Cotton_A_07147		1705	Gh_D12G1873	Gorai.008G205800.1		1705	Gh_A12G0533	Gh_D12G0549
1706	Cotton_A_13629	Gorai.008G213200.1		1706	Gh_A12G1966	Cotton_A_07146		1706	Gh_D12G1874	Gorai.008G205900.1		1706	Gh_A12G1683	Gh_D12G1842
1707	Cotton_A_13628	Gorai.008G213300.1		1707	Gh_A12G1967	Cotton_A_07145		1707	Gh_D12G1875	Gorai.008G206000.1		1707	Gh_A12G1764	Gh_D12G1920
1708	Cotton_A_13627	Gorai.008G213400.1		1708	Gh_A12G1968	Cotton_A_07144		1708	Gh_D12G1876	Gorai.008G206200.1		1708	Gh_A12G2445	Gh_D12G2571
1709	Cotton_A_13626	Gorai.008G213500.1		1709	Gh_A12G1969	Cotton_A_07143		1709	Gh_D12G1877	Gorai.008G206300.1		1709	Gh_A12G0241	Gh_D12G0239
1710	Cotton_A_13625	Gorai.008G213600.1		1710	Gh_A12G1970	Cotton_A_07142		1710	Gh_D12G1878	Gorai.008G206400.1		1710	Gh_A12G0325	Gh_D12G0340
1711	Cotton_A_13624	Gorai.008G213800.1		1711	Gh_A12G1972	Cotton_A_07141		1711	Gh_D12G1879	Gorai.008G206500.1		1711	Gh_A12G1164	Gh_D12G1284
1712	Cotton_A_13622	Gorai.008G213900.1		1712	Gh_A12G1973	Cotton_A_07140		1712	Gh_D12G1880	Gorai.008G206600.1		1712	Gh_A12G1201	Gh_D12G1324
1713	Cotton_A_13621	Gorai.008G214000.1		1713	Gh_A12G1974	Cotton_A_07139		1713	Gh_D12G1881	Gorai.008G206700.1		1713	Gh_A12G1399	Gh_D12G1520
1714	Cotton_A_13620	Gorai.008G214100.1		1714	Gh_A12G1976	Cotton_A_07137		1714	Gh_D12G1882	Gorai.008G206900.1		1714	Gh_A12G2130	Gh_D12G2309
1715	Cotton_A_22030	Gorai.008G214200.1		1715	Gh_A12G1977	Cotton_A_07136		1715	Gh_D12G1883	Gorai.008G207000.1		1715	Gh_A12G1509	Gh_D12G1633
1716	Cotton_A_13619	Gorai.008G214300.1		1716	Gh_A12G1978	Cotton_A_07135		1716	Gh_D12G1884	Gorai.008G207100.1		1716	Gh_A12G0171	Gh_D12G0174
1717	Cotton_A_13618	Gorai.008G214400.1		1717	Gh_A12G1979	Cotton_A_07134		1717	Gh_D12G1885	Gorai.008G207200.1		1717	Gh_A12G0539	Gh_D12G0555
1718	Cotton_A_13617	Gorai.008G214500.1		1718	Gh_A12G1980	Cotton_A_07133		1718	Gh_D12G1886	Gorai.008G207300.1		1718	Gh_A12G1606	Gh_D12G1744
1719	Cotton_A_13614	Gorai.008G214600.1		1719	Gh_A12G1981	Cotton_A_07132		1719	Gh_D12G1888	Gorai.008G207600.1		1719	Gh_A12G0038	Gh_D12G0053
1720	Cotton_A_13616	Gorai.008G214700.1		1720	Gh_A12G1982	Cotton_A_07131		1720	Gh_D12G1889	Gorai.008G207700.1		1720	Gh_A12G0601	Gh_D12G0611
1721	Cotton_A_13613	Gorai.008G214800.1		1721	Gh_A12G1984	Cotton_A_07130		1721	Gh_D12G1891	Gorai.008G208600.1		1721	Gh_A12G1442	Gh_D12G1560
1722	Cotton_A_13612	Gorai.008G214900.1		1722	Gh_A12G1985	Cotton_A_07129		1722	Gh_D12G1893	Gorai.008G208500.1		1722	Gh_A12G0119	Gh_D12G0133
1723	Cotton_A_13611	Gorai.008G215000.1		1723	Gh_A12G1986	Cotton_A_07127		1723	Gh_D12G1895	Gorai.008G208700.1		1723	Gh_A12G0160	Gh_D12G2833
1724	Cotton_A_13610	Gorai.008G215100.1		1724	Gh_A12G1987	Cotton_A_07126		1724	Gh_D12G1896	Gorai.008G208800.1		1724	Gh_A12G1114	Gh_D12G1241
1725	Cotton_A_13609	Gorai.008G215200.1		1725	Gh_A12G1988	Cotton_A_07125		1725	Gh_D12G1897	Gorai.008G208900.1		1725	Gh_A12G1939	Gh_D12G2119
1726	Cotton_A_13608	Gorai.008G215300.1		1726	Gh_A12G1990	Cotton_A_07124		1726	Gh_D12G1898	Gorai.008G209000.1		1726	Gh_A12G0463	Gh_D12G0466
1727	Cotton_A_13605	Gorai.008G215400.1		1727	Gh_A12G1991	Cotton_A_07122		1727	Gh_D12G1899	Gorai.008G209200.1		1727	Gh_A12G1003	Gh_D12G1122
1728	Cotton_A_13604	Gorai.008G215500.1		1728	Gh_A12G1992	Cotton_A_02040		1728	Gh_D12G1900	Gorai.008G209300.1		1728	Gh_A12G1615	Gh_D12G1756
1729	Cotton_A_13603	Gorai.008G215600.1		1729	Gh_A12G1993	Cotton_A_07120		1729	Gh_D12G1901	Gorai.008G209400.1		1729	Gh_A12G1632	Gh_D12G1775
1730	Cotton_A_13602	Gorai.008G215700.1		1730	Gh_A12G1994	Cotton_A_07119		1730	Gh_D12G1902	Gorai.008G209500.1		1730	Gh_A12G0625	Gh_D12G0642
1731	Cotton_A_13601	Gorai.008G215800.1		1731	Gh_A12G1996	Cotton_A_07118		1731	Gh_D12G1903	Gorai.008G209600.1		1731	Gh_A12G0880	Gh_D12G0963
1732	Cotton_A_13600	Gorai.008G215900.1		1732	Gh_A12G1997	Cotton_A_07117		1732	Gh_D12G1904	Gorai.008G209700.1		1732	Gh_A12G0938	Gh_D12G1028
1733	Cotton_A_13599	Gorai.008G216000.1		1733	Gh_A12G1998	Cotton_A_07116		1733	Gh_D12G1905	Gorai.008G209800.1		1733	Gh_A12G1013	Gh_D12G2776
1734	Cotton_A_13598	Gorai.008G216100.1		1734	Gh_A12G1999	Cotton_A_07115		1734	Gh_D12G1906	Gorai.008G209900.1		1734	Gh_A12G1498	Gh_D12G1624
1735	Cotton_A_13597	Gorai.008G216200.1		1735	Gh_A12G2000	Cotton_A_07114		1735	Gh_D12G1907	Gorai.008G210000.1		1735	Gh_A12G1580	Gh_D12G1712
1736	Cotton_A_13596	Gorai.008G216400.1		1736	Gh_A12G2002	Cotton_A_07113		1736	Gh_D12G1908	Gorai.008G210100.1		1736	Gh_A12G1851	Gh_D12G2021
1737	Cotton_A_13595	Gorai.008G216500.1		1737	Gh_A12G2003	Cotton_A_07111		1737	Gh_D12G1909	Gorai.008G210200.1		1737	Gh_A12G2060	Gh_D12G2238
1738	Cotton_A_13594	Gorai.008G216600.1		1738	Gh_A12G2004	Cotton_A_07110		1738	Gh_D12G1911	Gorai.008G052900.1		1738	Gh_A12G2371	Gh_D12G2662
1739	Cotton_A_13592	Gorai.008G216700.1		1739	Gh_A12G2006	Cotton_A_07109		1739	Gh_D12G1913	Gorai.008G210400.1		1739	Gh_A12G2695	Gh_D12G2290
1740	Cotton_A_13591	Gorai.008G216800.1		1740	Gh_A12G2007	Cotton_A_07107		1740	Gh_D12G1914	Gorai.008G210500.1		1740	Gh_A12G0536	Gh_D12G0552
1741	Cotton_A_13590	Gorai.008G216900.1		1741	Gh_A12G2008	Cotton_A_07106		1741	Gh_D12G1915	Gorai.008G210600.1		1741	Gh_A12G1771	Gh_D12G1930
1742	Cotton_A_13589	Gorai.008G217000.1		1742	Gh_A12G2009	Cotton_A_07105		1742	Gh_D12G1916	Gorai.008G210700.1		1742	Gh_A12G2157	Gh_D12G2333
1743	Cotton_A_13588	Gorai.008G217100.1		1743	Gh_A12G2010	Cotton_A_07104		1743	Gh_D12G1917	Gorai.008G210800.1		1743	Gh_A12G2345	Gh_D12G2480
1744	Cotton_A_13587	Gorai.008G217200.1		1744	Gh_A12G2011	Cotton_A_07103		1744	Gh_D12G1918	Gorai.008G210900.1		1744	Gh_A12G2597	Gh_D12G1018
1745	Cotton_A_13586	Gorai.008G217300.1		1745	Gh_A12G2012	Cotton_A_07102		1745	Gh_D12G1919	Gorai.008G211000.1		1745	Gh_A12G0768	Gh_D12G0785
1746	Cotton_A_13585	Gorai.008G217400.1		1746	Gh_A12G2013	Cotton_A_07101		1746	Gh_D12G1920	Gorai.008G211100.1		1746	Gh_A12G1947	Gh_D12G2127
1747	Cotton_A_13584	Gorai.008G217500.1		1747	Gh_A12G2014	Cotton_A_07100		1747	Gh_D12G1921	Gorai.008G211200.1		1747	Gh_A12G0199	Gh_D12G0202
1748	Cotton_A_13583	Gorai.008G217600.1		1748	Gh_A12G2015	Cotton_A_07099		1748	Gh_D12G1922	Gorai.008G211300.1		1748	Gh_A12G1283	Gh_D12G1405
1749	Cotton_A_13582	Gorai.008G217700.1		1749	Gh_A12G2016	Cotton_A_07098		1749	Gh_D12G1923	Gorai.008G298600.1		1749	Gh_A12G0130	Gh_D12G0144
1750	Cotton_A_13581	Gorai.008G217800.1		1750	Gh_A12G2017	Cotton_A_07097		1750	Gh_D12G1925	Gorai.008G211400.1		1750	Gh_A12G0397	Gh_D12G0271
1751	Cotton_A_13580	Gorai.008G217900.1		1751	Gh_A12G2018	Cotton_A_07096		1751	Gh_D12G1926	Gorai.008G211500.1		1751	Gh_A12G1816	Gh_D12G1987
1752	Cotton_A_13579	Gorai.008G218000.1		1752	Gh_A12G2019	Cotton_A_07095		1752	Gh_D12G1927	Gorai.008G211600.1		1752	Gh_A12G2150	Gh_D12G2326
1753	Cotton_A_13577	Gorai.008G218100.1		1753	Gh_A12G2020	Cotton_A_07094		1753	Gh_D12G1928	Gorai.008G211700.1		1753	Gh_A12G0847	Gh_D12G0927
1754	Cotton_A_13576	Gorai.008G218200.1		1754	Gh_A12G2021	Cotton_A_07093		1754	Gh_D12G1929	Gorai.008G211800.1		1754	Gh_A12G0193	Gh_D12G0195
1755	Cotton_A_13575	Gorai.008G218300.1		1755	Gh_A12G2022	Cotton_A_07092		1755	Gh_D12G1930	Gorai.008G211900.1		1755	Gh_A12G0390	Gh_D12G0275
1756	Cotton_A_13574	Gorai.008G218400.1		1756	Gh_A12G2023	Cotton_A_07091		1756	Gh_D12G1931	Gorai.008G212000.1		1756	Gh_A12G0500	Gh_D12G0509
1757	Cotton_A_13573	Gorai.008G218500.1		1757	Gh_A12G2024	Cotton_A_07090		1757	Gh_D12G1932	Gorai.008G212100.1		1757	Gh_A12G1176	Gh_D12G1295
1758	Cotton_A_13572	Gorai.008G218600.1		1758	Gh_A12G2025	Cotton_A_07089		1758	Gh_D12G1933	Gorai.008G212200.1		1758	Gh_A12G1092	Gh_D12G1216
1759	Cotton_A_13571	Gorai.008G218700.1		1759	Gh_A12G2026	Cotton_A_07088		1759	Gh_D12G1934	Gorai.008G212300.1		1759	Gh_A12G1845	Gh_D12G2015
1760	Cotton_A_13570	Gorai.008G218800.1		1760	Gh_A12G2027	Cotton_A_07087		1760	Gh_D12G1936	Gorai.008G212500.1		1760	Gh_A12G1928	Gh_D12G2109
1761	Cotton_A_13569	Gorai.008G218900.1		1761	Gh_A12G2028	Cotton_A_07086		1761	Gh_D12G1939	Gorai.008G212700.1		1761	Gh_A12G2264	Gh_D12G2413
1762	Cotton_A_13568	Gorai.008G219000.1		1762	Gh_A12G2029	Cotton_A_07085		1762	Gh_D12G1941	Gorai.008G212900.1		1762	Gh_A12G2286	Gh_D12G2680
1763	Cotton_A_13567	Gorai.008G219100.1		1763	Gh_A12G2030	Cotton_A_07084		1763	Gh_D12G1942	Gorai.008G213000.1		1763	Gh_A12G2338	Gh_D12G2474
1764	Cotton_A_13564	Gorai.008G219200.1		1764	Gh_A12G2031	Cotton_A_07083		1764	Gh_D12G1943	Gorai.008G213100.1		1764	Gh_A12G0323	Gh_D12G0343
1765	Cotton_A_13563	Gorai.008G219400.1		1765	Gh_A12G2032	Cotton_A_07082		1765	Gh_D12G1944	Gorai.008G213200.1		1765	Gh_A12G0761	Gh_D12G0888
1766	Cotton_A_13561	Gorai.008G219500.1		1766	Gh_A12G2033	Cotton_A_07081		1766	Gh_D12G1945	Gorai.008G213300.1		1766	Gh_A12G1194	Gh_D12G1316
1767	Cotton_A_07973	Gorai.008G219600.1		1767	Gh_A12G2034	Cotton_A_07080		1767	Gh_D12G1946	Gorai.008G213400.1		1767	Gh_A12G1408	Gh_D12G1526
1768	Cotton_A_07972	Gorai.008G219700.1		1768	Gh_A12G2035	Cotton_A_07079		1768	Gh_D12G1947	Gorai.008G213500.1		1768	Gh_A12G2260	Gh_D12G2409
1769	Cotton_A_07971	Gorai.008G219800.1		1769	Gh_A12G2036	Cotton_A_07078		1769	Gh_D12G1948	Gorai.008G213600.1		1769	Gh_A12G1954	Gh_D12G2134
1770	Cotton_A_07970	Gorai.008G219900.1		1770	Gh_A12G2037	Cotton_A_07077		1770	Gh_D12G1949	Gorai.008G092500.1		1770	Gh_A12G0776	Gh_D12G2810
1771	Cotton_A_07969	Gorai.008G220000.1		1771	Gh_A12G2038	Cotton_A_07076		1771	Gh_D12G1950	Gorai.008G213800.1		1771	Gh_A12G2515	Gh_D12G0033
1772	Cotton_A_07968	Gorai.008G220100.1		1772	Gh_A12G2039	Cotton_A_07075		1772	Gh_D12G1951	Gorai.008G214000.1		1772	Gh_A12G0293	Gh_D12G0373
1773	Cotton_A_07967	Gorai.008G220200.1		1773	Gh_A12G2040	Cotton_A_07074		1773	Gh_D12G1952	Gorai.008G214100.1		1773	Gh_A12G1828	Gh_D12G2000
1774	Cotton_A_07966	Gorai.008G220300.1		1774	Gh_A12G2041	Cotton_A_07073		1774	Gh_D12G1953	Gorai.008G214300.1		1774	Gh_A12G1172	Gh_D12G1292
1775	Cotton_A_07965	Gorai.008G220500.1		1775	Gh_A12G2042	Cotton_A_13201		1775	Gh_D12G1954	Gorai.008G214400.1		1775	Gh_A12G1526	Gh_D12G1648
1776	Cotton_A_07964	Gorai.008G220700.1		1776	Gh_A12G2046	Cotton_A_14420		1776	Gh_D12G1955	Gorai.008G214500.1		1776	Gh_A12G0930	Gh_D12G1022
1777	Cotton_A_07963	Gorai.008G220800.1		1777	Gh_A12G2047	Cotton_A_14422		1777	Gh_D12G1956	Gorai.008G214600.1		1777	Gh_A12G0137	Gh_D12G0151
1778	Cotton_A_07962	Gorai.008G220900.1		1778	Gh_A12G2048	Cotton_A_14426		1778	Gh_D12G1957	Gorai.008G214800.1		1778	Gh_A12G0665	Gh_D12G0669
1779	Cotton_A_07960	Gorai.008G221000.1		1779	Gh_A12G2049	Cotton_A_14429		1779	Gh_D12G1958	Gorai.008G214900.1		1779	Gh_A12G0292	Gh_D12G0374
1780	Cotton_A_07958	Gorai.008G221100.1		1780	Gh_A12G2050	Cotton_A_14430		1780	Gh_D12G1959	Gorai.008G215000.1		1780	Gh_A12G0997	Gh_D12G1116
1781	Cotton_A_07957	Gorai.008G221200.1		1781	Gh_A12G2051	Cotton_A_14431		1781	Gh_D12G1960	Gorai.008G215100.1		1781	Gh_A12G1379	Gh_D12G1503
1782	Cotton_A_07956	Gorai.008G221300.1		1782	Gh_A12G2052	Cotton_A_14432		1782	Gh_D12G1961	Gorai.008G215200.1		1782	Gh_A12G1596	Gh_D12G1736
1783	Cotton_A_07955	Gorai.008G221400.1		1783	Gh_A12G2053	Cotton_A_14433		1783	Gh_D12G1962	Gorai.008G215300.1		1783	Gh_A12G2492	Gh_D12G2620
1784	Cotton_A_07954	Gorai.008G221500.1		1784	Gh_A12G2054	Cotton_A_14434		1784	Gh_D12G1963	Gorai.008G215400.1		1784	Gh_A12G2664	Gh_D12G2055
1785	Cotton_A_07953	Gorai.008G221600.1		1785	Gh_A12G2055	Cotton_A_14435		1785	Gh_D12G1964	Gorai.008G215500.1		1785	Gh_A12G0554	Gh_D12G0570
1786	Cotton_A_07952	Gorai.008G221700.1		1786	Gh_A12G2056	Cotton_A_14436		1786	Gh_D12G1966	Gorai.008G215600.1		1786	Gh_A12G0049	Gh_D12G0063
1787	Cotton_A_07951	Gorai.008G221800.1		1787	Gh_A12G2057	Cotton_A_14437		1787	Gh_D12G1967	Gorai.008G215700.1		1787	Gh_A12G0998	Gh_D12G1117
1788	Cotton_A_07950	Gorai.008G221900.1		1788	Gh_A12G2058	Cotton_A_14438		1788	Gh_D12G1968	Gorai.008G215800.1		1788	Gh_A12G2570	Gh_D12G2787
1789	Cotton_A_07949	Gorai.008G222100.1		1789	Gh_A12G2059	Cotton_A_14439		1789	Gh_D12G1969	Gorai.008G215900.1		1789	Gh_A12G1107	Gh_D12G1231
1790	Cotton_A_07948	Gorai.008G222200.1		1790	Gh_A12G2060	Cotton_A_14441		1790	Gh_D12G1970	Gorai.008G216000.1		1790	Gh_A12G1726	Gh_D12G1884
1791	Cotton_A_07947	Gorai.008G222400.1		1791	Gh_A12G2061	Cotton_A_14442		1791	Gh_D12G1971	Gorai.008G216100.1		1791	Gh_A12G0826	Gh_D12G0876
1792	Cotton_A_07946	Gorai.008G222600.1		1792	Gh_A12G2062	Cotton_A_14443		1792	Gh_D12G1973	Gorai.008G216200.1		1792	Gh_A12G2335	Gh_D12G2470
1793	Cotton_A_07944	Gorai.008G222700.1		1793	Gh_A12G2063	Cotton_A_14445		1793	Gh_D12G1974	Gorai.008G216300.1		1793	Gh_A12G0023	Gh_D12G0027
1794	Cotton_A_07943	Gorai.008G222800.1		1794	Gh_A12G2064	Cotton_A_14447		1794	Gh_D12G1975	Gorai.008G216400.1		1794	Gh_A12G0378	Gh_D12G0287
1795	Cotton_A_07942	Gorai.008G222900.1		1795	Gh_A12G2065	Cotton_A_14449		1795	Gh_D12G1976	Gorai.008G216500.1		1795	Gh_A12G1099	Gh_D12G1223
1796	Cotton_A_07941	Gorai.008G223000.1		1796	Gh_A12G2066	Cotton_A_14450		1796	Gh_D12G1977	Gorai.008G216600.1		1796	Gh_A12G1836	Gh_D12G2006
1797	Cotton_A_07940	Gorai.008G223200.1		1797	Gh_A12G2067	Cotton_A_14451		1797	Gh_D12G1978	Gorai.008G216700.1		1797	Gh_A12G2263	Gh_D12G2412
1798	Cotton_A_07939	Gorai.008G223300.1		1798	Gh_A12G2069	Cotton_A_14453		1798	Gh_D12G1979	Gorai.008G216800.1		1798	Gh_A12G0163	Gh_D12G2830
1799	Cotton_A_07938	Gorai.008G223400.1		1799	Gh_A12G2070	Cotton_A_14454		1799	Gh_D12G1980	Gorai.008G216900.1		1799	Gh_A12G0261	Gh_D12G0261
1800	Cotton_A_07937	Gorai.008G223500.1		1800	Gh_A12G2071	Cotton_A_14456		1800	Gh_D12G1982	Gorai.008G217100.1		1800	Gh_A12G1827	Gh_D12G1999
1801	Cotton_A_07936	Gorai.008G223600.1		1801	Gh_A12G2072	Cotton_A_14457		1801	Gh_D12G1983	Gorai.008G217200.1		1801	Gh_A12G2203	Gh_D12G2382
1802	Cotton_A_07935	Gorai.008G223700.1		1802	Gh_A12G2073	Cotton_A_14458		1802	Gh_D12G1984	Gorai.008G217300.1		1802	Gh_A12G1322	Gh_D12G1447
1803	Cotton_A_07934	Gorai.008G223800.1		1803	Gh_A12G2074	Cotton_A_14459		1803	Gh_D12G1985	Gorai.008G217400.1		1803	Gh_A12G2353	Gh_D12G2490
1804	Cotton_A_07933	Gorai.008G224000.1		1804	Gh_A12G2075	Cotton_A_14460		1804	Gh_D12G1986	Gorai.008G217500.1		1804	Gh_A12G2374	Gh_D12G2659
1805	Cotton_A_07932	Gorai.008G224100.1		1805	Gh_A12G2076	Cotton_A_14461		1805	Gh_D12G1987	Gorai.008G217600.1		1805	Gh_A12G0285	Gh_D12G0381
1806	Cotton_A_07931	Gorai.008G224200.1		1806	Gh_A12G2077	Cotton_A_14462		1806	Gh_D12G1988	Gorai.008G217700.1		1806	Gh_A12G1054	Gh_D12G1174
1807	Cotton_A_07930	Gorai.008G224300.1		1807	Gh_A12G2078	Cotton_A_14463		1807	Gh_D12G1989	Gorai.008G217800.1		1807	Gh_A12G1209	Gh_D12G1332
1808	Cotton_A_07929	Gorai.008G224400.1		1808	Gh_A12G2079	Cotton_A_14465		1808	Gh_D12G1990	Gorai.008G217900.1		1808	Gh_A12G2387	Gh_D12G2515
1809	Cotton_A_07928	Gorai.008G224500.1		1809	Gh_A12G2081	Cotton_A_14466		1809	Gh_D12G1991	Gorai.008G218000.1		1809	Gh_A12G0895	Gh_D12G0981
1810	Cotton_A_07927	Gorai.008G224600.1		1810	Gh_A12G2082	Cotton_A_14467		1810	Gh_D12G1992	Gorai.008G044300.1		1810	Gh_A12G2190	Gh_D12G2370
1811	Cotton_A_07926	Gorai.008G224700.1		1811	Gh_A12G2083	Cotton_A_14469		1811	Gh_D12G1993	Gorai.008G218100.1		1811	Gh_A12G2590	Gh_D12G0907
1812	Cotton_A_07925	Gorai.008G224800.1		1812	Gh_A12G2084	Cotton_A_14470		1812	Gh_D12G1995	Gorai.008G218200.1		1812	Gh_A12G1809	Gh_D12G1980
1813	Cotton_A_07924	Gorai.008G224900.1		1813	Gh_A12G2085	Cotton_A_14471		1813	Gh_D12G1996	Gorai.008G218300.1		1813	Gh_A12G1505	Gh_D12G2767
1814	Cotton_A_07923	Gorai.008G225000.1		1814	Gh_A12G2086	Cotton_A_14472		1814	Gh_D12G1997	Gorai.008G218400.1		1814	Gh_A12G1705	Gh_D12G1867
1815	Cotton_A_07922	Gorai.008G225100.1		1815	Gh_A12G2087	Cotton_A_14473		1815	Gh_D12G1998	Gorai.008G218500.1		1815	Gh_A12G2095	Gh_D12G2266
1816	Cotton_A_07921	Gorai.008G225200.1		1816	Gh_A12G2088	Cotton_A_30036		1816	Gh_D12G1999	Gorai.008G218600.1		1816	Gh_A12G0636	Gh_D12G0864
1817	Cotton_A_07920	Gorai.008G225300.1		1817	Gh_A12G2089	Cotton_A_30037		1817	Gh_D12G2000	Gorai.008G218700.1		1817	Gh_A12G0692	Gh_D12G0696
1818	Cotton_A_07918	Gorai.008G225400.1		1818	Gh_A12G2090	Cotton_A_30039		1818	Gh_D12G2001	Gorai.008G218800.1		1818	Gh_A12G1748	Gh_D12G1899
1819	Cotton_A_07917	Gorai.008G225500.1		1819	Gh_A12G2095	Cotton_A_30040		1819	Gh_D12G2002	Gorai.008G218900.1		1819	Gh_A12G1756	Gh_D12G1907
1820	Cotton_A_07916	Gorai.008G225600.1		1820	Gh_A12G2096	Cotton_A_30041		1820	Gh_D12G2003	Gorai.008G219000.1		1820	Gh_A12G0682	Gh_D12G0680
1821	Cotton_A_07915	Gorai.008G225700.1		1821	Gh_A12G2097	Cotton_A_30042		1821	Gh_D12G2004	Gorai.008G219100.1		1821	Gh_A12G0916	Gh_D12G1005
1822	Cotton_A_07914	Gorai.008G225800.1		1822	Gh_A12G2098	Cotton_A_30044		1822	Gh_D12G2005	Gorai.008G219400.1		1822	Gh_A12G1207	Gh_D12G1330
1823	Cotton_A_07913	Gorai.008G225900.1		1823	Gh_A12G2099	Cotton_A_30045		1823	Gh_D12G2006	Gorai.008G219500.1		1823	Gh_A12G1621	Gh_D12G1764
1824	Cotton_A_07911	Gorai.008G226000.1		1824	Gh_A12G2100	Cotton_A_30046		1824	Gh_D12G2007	Gorai.008G219600.1		1824	Gh_A12G1838	Gh_D12G2009
1825	Cotton_A_07910	Gorai.008G226100.1		1825	Gh_A12G2101	Cotton_A_30047		1825	Gh_D12G2008	Gorai.008G219700.1		1825	Gh_A12G0047	Gh_D12G0061
1826	Cotton_A_07909	Gorai.008G226200.1		1826	Gh_A12G2103	Cotton_A_30048		1826	Gh_D12G2009	Gorai.008G219800.1		1826	Gh_A12G0369	Gh_D12G0296
1827	Cotton_A_07908	Gorai.008G226300.1		1827	Gh_A12G2105	Cotton_A_30049		1827	Gh_D12G2010	Gorai.008G219900.1		1827	Gh_A12G0518	Gh_D12G0532
1828	Cotton_A_07907	Gorai.008G226400.1		1828	Gh_A12G2106	Cotton_A_30050		1828	Gh_D12G2011	Gorai.008G220000.1		1828	Gh_A12G0898	Gh_D12G0987
1829	Cotton_A_07906	Gorai.008G226500.1		1829	Gh_A12G2107	Cotton_A_30051		1829	Gh_D12G2012	Gorai.008G220100.1		1829	Gh_A12G2019	Gh_D12G2197
1830	Cotton_A_07905	Gorai.008G226600.1		1830	Gh_A12G2108	Cotton_A_30052		1830	Gh_D12G2013	Gorai.008G220200.1		1830	Gh_A12G0043	Gh_D12G0057
1831	Cotton_A_07904	Gorai.008G226700.1		1831	Gh_A12G2109	Cotton_A_30053		1831	Gh_D12G2014	Gorai.008G220300.1		1831	Gh_A12G0963	Gh_D12G1075
1832	Cotton_A_07903	Gorai.008G226800.1		1832	Gh_A12G2110	Cotton_A_30054		1832	Gh_D12G2015	Gorai.008G220400.1		1832	Gh_A12G1243	Gh_D12G1369
1833	Cotton_A_07902	Gorai.008G226900.1		1833	Gh_A12G2111	Cotton_A_30055		1833	Gh_D12G2016	Gorai.008G220500.1		1833	Gh_A12G1430	Gh_D12G1550
1834	Cotton_A_07901	Gorai.008G227000.1		1834	Gh_A12G2112	Cotton_A_23190		1834	Gh_D12G2017	Gorai.008G220700.1		1834	Gh_A12G0872	Gh_D12G0954
1835	Cotton_A_07874	Gorai.008G229000.1		1835	Gh_A12G2114	Cotton_A_23192		1835	Gh_D12G2018	Gorai.008G220800.1		1835	Gh_A12G1117	Gh_D12G1244
1836	Cotton_A_07900	Gorai.008G227100.1		1836	Gh_A12G2115	Cotton_A_23193		1836	Gh_D12G2019	Gorai.008G220900.1		1836	Gh_A12G1246	Gh_D12G1374
1837	Cotton_A_07899	Gorai.008G227300.1		1837	Gh_A12G2116	Cotton_A_23194		1837	Gh_D12G2020	Gorai.008G221000.1		1837	Gh_A12G0350	Gh_D12G0315
1838	Cotton_A_07898	Gorai.008G227400.1		1838	Gh_A12G2117	Cotton_A_23195		1838	Gh_D12G2021	Gorai.008G221100.1		1838	Gh_A12G1292	Gh_D12G1414
1839	Cotton_A_07897	Gorai.008G227500.1		1839	Gh_A12G2118	Cotton_A_23196		1839	Gh_D12G2022	Gorai.008G221200.1		1839	Gh_A12G1303	Gh_D12G1426
1840	Cotton_A_07896	Gorai.008G227600.1		1840	Gh_A12G2119	Cotton_A_23197		1840	Gh_D12G2023	Gorai.008G221300.1		1840	Gh_A12G1500	Gh_D12G1626
1841	Cotton_A_07895	Gorai.008G227700.1		1841	Gh_A12G2120	Cotton_A_23198		1841	Gh_D12G2024	Gorai.008G221400.1		1841	Gh_A12G1769	Gh_D12G1928
1842	Cotton_A_07894	Gorai.008G227800.1		1842	Gh_A12G2121	Cotton_A_23199		1842	Gh_D12G2025	Gorai.008G221500.1		1842	Gh_A12G2483	Gh_D12G2611
1843	Cotton_A_07893	Gorai.008G227900.1		1843	Gh_A12G2122	Cotton_A_23200		1843	Gh_D12G2026	Gorai.008G221600.1		1843	Gh_A12G0474	Gh_D12G0478
1844	Cotton_A_07892	Gorai.008G228000.1		1844	Gh_A12G2123	Cotton_A_23201		1844	Gh_D12G2027	Gorai.008G221700.1		1844	Gh_A12G2652	Gh_D12G1809
1845	Cotton_A_07891	Gorai.008G228100.1		1845	Gh_A12G2124	Cotton_A_13261		1845	Gh_D12G2028	Gorai.008G221800.1		1845	Gh_A12G0384	Gh_D12G0280
1846	Cotton_A_07890	Gorai.008G228200.1		1846	Gh_A12G2125	Cotton_A_13260		1846	Gh_D12G2029	Gorai.008G221900.1		1846	Gh_A12G1078	Gh_D12G1201
1847	Cotton_A_07889	Gorai.008G228300.1		1847	Gh_A12G2126	Cotton_A_13259		1847	Gh_D12G2030	Gorai.008G222100.1		1847	Gh_A12G1333	Gh_D12G1459
1848	Cotton_A_07884	Gorai.008G228400.1		1848	Gh_A12G2127	Cotton_A_13258		1848	Gh_D12G2031	Gorai.008G222200.1		1848	Gh_A12G1652	Gh_D12G1802
1849	Cotton_A_07879	Gorai.008G228500.1		1849	Gh_A12G2128	Cotton_A_13257		1849	Gh_D12G2032	Gorai.008G222300.1		1849	Gh_A12G1773	Gh_D12G1931
1850	Cotton_A_07878	Gorai.008G228600.1		1850	Gh_A12G2129	Cotton_A_13256		1850	Gh_D12G2033	Gorai.008G222400.1		1850	Gh_A12G2344	Gh_D12G2479
1851	Cotton_A_07877	Gorai.008G228700.1		1851	Gh_A12G2130	Cotton_A_13253		1851	Gh_D12G2034	Gorai.008G222500.1		1851	Gh_A12G0340	Gh_D12G0322
1852	Cotton_A_07876	Gorai.008G228800.1		1852	Gh_A12G2131	Cotton_A_13251		1852	Gh_D12G2036	Gorai.008G222600.1		1852	Gh_A12G0496	Gh_D12G0504
1853	Cotton_A_07875	Gorai.008G228900.1		1853	Gh_A12G2133	Cotton_A_13250		1853	Gh_D12G2037	Gorai.008G222700.1		1853	Gh_A12G0527	Gh_D12G0544
1854	Cotton_A_07873	Gorai.008G229100.1		1854	Gh_A12G2134	Cotton_A_13248		1854	Gh_D12G2038	Gorai.008G222800.1		1854	Gh_A12G1332	Gh_D12G1458
1855	Cotton_A_07872	Gorai.008G229200.1		1855	Gh_A12G2136	Cotton_A_13247		1855	Gh_D12G2039	Gorai.008G222900.1		1855	Gh_A12G2146	Gh_D12G2322
1856	Cotton_A_07871	Gorai.008G229300.1		1856	Gh_A12G2137	Cotton_A_13244		1856	Gh_D12G2040	Gorai.008G223000.1		1856	Gh_A12G0923	Gh_D12G1013
1857	Cotton_A_07870	Gorai.008G229400.1		1857	Gh_A12G2138	Cotton_A_13243		1857	Gh_D12G2042	Gorai.008G223100.1		1857	Gh_A12G0405	Gh_D12G0398
1858	Cotton_A_07869	Gorai.008G229500.1		1858	Gh_A12G2139	Cotton_A_13242		1858	Gh_D12G2043	Gorai.008G223200.1		1858	Gh_A12G0031	Gh_D12G0046
1859	Cotton_A_07188	Gorai.008G229600.1		1859	Gh_A12G2140	Cotton_A_13241		1859	Gh_D12G2044	Gorai.008G223300.1		1859	Gh_A12G0855	Gh_D12G0935
1860	Cotton_A_07187	Gorai.008G229700.1		1860	Gh_A12G2141	Cotton_A_13240		1860	Gh_D12G2045	Gorai.008G223400.1		1860	Gh_A12G1233	Gh_D12G1358
1861	Cotton_A_07186	Gorai.008G229800.1		1861	Gh_A12G2143	Cotton_A_13239		1861	Gh_D12G2047	Gorai.008G223500.1		1861	Gh_A12G2234	Gh_D12G2699
1862	Cotton_A_07185	Gorai.008G230000.1		1862	Gh_A12G2144	Cotton_A_13237		1862	Gh_D12G2048	Gorai.008G223600.1		1862	Gh_A12G0176	Gh_D12G0178
1863	Cotton_A_07184	Gorai.008G230100.1		1863	Gh_A12G2145	Cotton_A_13235		1863	Gh_D12G2049	Gorai.008G223700.1		1863	Gh_A12G0452	Gh_D12G0455
1864	Cotton_A_07183	Gorai.008G230200.1		1864	Gh_A12G2146	Cotton_A_13234		1864	Gh_D12G2050	Gorai.008G223800.1		1864	Gh_A12G0680	Gh_D12G0682
1865	Cotton_A_07182	Gorai.008G230300.1		1865	Gh_A12G2147	Cotton_A_13233		1865	Gh_D12G2051	Gorai.008G223900.1		1865	Gh_A12G2100	Gh_D12G2271
1866	Cotton_A_07181	Gorai.008G230400.1		1866	Gh_A12G2148	Cotton_A_13232		1866	Gh_D12G2052	Gorai.008G224000.1		1866	Gh_A12G2340	Gh_D12G2476
1867	Cotton_A_07180	Gorai.008G230500.1		1867	Gh_A12G2150	Cotton_A_13231		1867	Gh_D12G2053	Gorai.008G224100.1		1867	Gh_A12G2074	Gh_D12G2250
1868	Cotton_A_07179	Gorai.008G230600.1		1868	Gh_A12G2151	Cotton_A_13230		1868	Gh_D12G2054	Gorai.008G224200.1		1868	Gh_A12G2109	Gh_D12G2280
1869	Cotton_A_07178	Gorai.008G230700.1		1869	Gh_A12G2152	Cotton_A_13229		1869	Gh_D12G2055	Gorai.008G224300.1		1869	Gh_A12G1198	Gh_D12G1320
1870	Cotton_A_07177	Gorai.008G230800.1		1870	Gh_A12G2153	Cotton_A_13228		1870	Gh_D12G2056	Gorai.008G224400.1		1870	Gh_A12G0142	Gh_D12G0155
1871	Cotton_A_07175	Gorai.008G230900.1		1871	Gh_A12G2154	Cotton_A_13227		1871	Gh_D12G2057	Gorai.008G224500.1		1871	Gh_A12G1880	Gh_D12G2059
1872	Cotton_A_07174	Gorai.008G231000.1		1872	Gh_A12G2155	Cotton_A_13226		1872	Gh_D12G2058	Gorai.008G224700.1		1872	Gh_A12G2185	Gh_D12G2364
1873	Cotton_A_07173	Gorai.008G231100.1		1873	Gh_A12G2156	Cotton_A_13225		1873	Gh_D12G2059	Gorai.008G224800.1		1873	Gh_A12G0178	Gh_D12G0179
1874	Cotton_A_07172	Gorai.008G231200.1		1874	Gh_A12G2157	Cotton_A_13224		1874	Gh_D12G2060	Gorai.008G224900.1		1874	Gh_A12G0444	Gh_D12G0447
1875	Cotton_A_07171	Gorai.008G231300.1		1875	Gh_A12G2158	Cotton_A_13223		1875	Gh_D12G2061	Gorai.008G225000.1		1875	Gh_A12G0988	Gh_D12G1108
1876	Cotton_A_07169	Gorai.008G231400.1		1876	Gh_A12G2159	Cotton_A_13222		1876	Gh_D12G2062	Gorai.008G225100.1		1876	Gh_A12G1778	Gh_D12G1945
1877	Cotton_A_07168	Gorai.008G231500.1		1877	Gh_A12G2160	Cotton_A_13221		1877	Gh_D12G2063	Gorai.008G225200.1		1877	Gh_A12G2044	Gh_D12G2221
1878	Cotton_A_07167	Gorai.008G231600.1		1878	Gh_A12G2161	Cotton_A_13220		1878	Gh_D12G2064	Gorai.008G225300.1		1878	Gh_A12G2275	Gh_D12G2425
1879	Cotton_A_07166	Gorai.008G231700.1		1879	Gh_A12G2162	Cotton_A_13218		1879	Gh_D12G2065	Gorai.008G225400.1		1879	Gh_A12G0314	Gh_D12G0349
1880	Cotton_A_07165	Gorai.008G231800.1		1880	Gh_A12G2163	Cotton_A_13217		1880	Gh_D12G2066	Gorai.008G225500.1		1880	Gh_A12G1058	Gh_D12G1182
1881	Cotton_A_07164	Gorai.008G231900.1		1881	Gh_A12G2164	Cotton_A_13216		1881	Gh_D12G2067	Gorai.008G225600.1		1881	Gh_A12G0067	Gh_D12G0083
1882	Cotton_A_07163	Gorai.008G232200.1		1882	Gh_A12G2165	Cotton_A_13215		1882	Gh_D12G2068	Gorai.008G225700.1		1882	Gh_A12G0944	Gh_D12G1035
1883	Cotton_A_07162	Gorai.008G232300.1		1883	Gh_A12G2166	Cotton_A_13214		1883	Gh_D12G2069	Gorai.008G225800.1		1883	Gh_A12G0965	Gh_D12G1077
1884	Cotton_A_07161	Gorai.008G232400.1		1884	Gh_A12G2167	Cotton_A_13213		1884	Gh_D12G2070	Gorai.008G225900.1		1884	Gh_A12G1496	Gh_D12G1622
1885	Cotton_A_07160	Gorai.008G232500.1		1885	Gh_A12G2168	Cotton_A_13210		1885	Gh_D12G2071	Gorai.008G226000.1		1885	Gh_A12G2480	Gh_D12G2608
1886	Cotton_A_07158	Gorai.008G232600.1		1886	Gh_A12G2169	Cotton_A_13209		1886	Gh_D12G2072	Gorai.008G226100.1		1886	Gh_A12G0383	Gh_D12G0281
1887	Cotton_A_07157	Gorai.008G232700.1		1887	Gh_A12G2170	Cotton_A_13208		1887	Gh_D12G2073	Gorai.008G226200.1		1887	Gh_A12G0700	Gh_D12G0713
1888	Cotton_A_07156	Gorai.008G232800.1		1888	Gh_A12G2171	Cotton_A_13207		1888	Gh_D12G2074	Gorai.008G226300.1		1888	Gh_A12G2441	Gh_D12G2567
1889	Cotton_A_07155	Gorai.008G232900.1		1889	Gh_A12G2172	Cotton_A_13206		1889	Gh_D12G2075	Gorai.008G226400.1		1889	Gh_A12G0952	Gh_D12G1043
1890	Cotton_A_07154	Gorai.008G233000.1		1890	Gh_A12G2173	Cotton_A_13205		1890	Gh_D12G2076	Gorai.008G226500.1		1890	Gh_A12G1055	Gh_D12G1175
1891	Cotton_A_07153	Gorai.008G233100.1		1891	Gh_A12G2174	Cotton_A_13204		1891	Gh_D12G2077	Gorai.008G226600.1		1891	Gh_A12G1350	Gh_D12G1475
1892	Cotton_A_07152	Gorai.008G233200.1		1892	Gh_A12G2175	Cotton_A_13203		1892	Gh_D12G2078	Gorai.008G226700.1		1892	Gh_A12G1664	Gh_D12G1821
1893	Cotton_A_07151	Gorai.008G233300.1		1893	Gh_A12G2176	Cotton_A_13202		1893	Gh_D12G2079	Gorai.008G226800.1		1893	Gh_A12G1824	Gh_D12G1996
1894	Cotton_A_07150	Gorai.008G233400.1		1894	Gh_A12G2177	Cotton_A_13200		1894	Gh_D12G2080	Gorai.008G226900.1		1894	Gh_A12G2198	Gh_D12G2378
1895	Cotton_A_07149	Gorai.008G233500.1		1895	Gh_A12G2178	Cotton_A_13199		1895	Gh_D12G2081	Gorai.008G227000.1		1895	Gh_A12G2393	Gh_D12G2520
1896	Cotton_A_07148	Gorai.008G233600.1		1896	Gh_A12G2179	Cotton_A_13198		1896	Gh_D12G2082	Gorai.008G227100.1		1896	Gh_A12G0909	Gh_D12G0999
1897	Cotton_A_07147	Gorai.008G233700.1		1897	Gh_A12G2180	Cotton_A_13197		1897	Gh_D12G2083	Gorai.008G227300.1		1897	Gh_A12G1370	Gh_D12G1494
1898	Cotton_A_07146	Gorai.008G233800.1		1898	Gh_A12G2181	Cotton_A_13196		1898	Gh_D12G2084	Gorai.008G227400.1		1898	Gh_A12G2595	Gh_D12G0920
1899	Cotton_A_07145	Gorai.008G233900.1		1899	Gh_A12G2182	Cotton_A_13195		1899	Gh_D12G2085	Gorai.008G227500.1		1899	Gh_A12G0580	Gh_D12G0592
1900	Cotton_A_07144	Gorai.008G234000.1		1900	Gh_A12G2183	Cotton_A_13194		1900	Gh_D12G2086	Gorai.008G227600.1		1900	Gh_A12G1015	Gh_D12G1133
1901	Cotton_A_07143	Gorai.008G234100.1		1901	Gh_A12G2185	Cotton_A_13193		1901	Gh_D12G2087	Gorai.008G227700.1		1901	Gh_A12G1718	Gh_D12G1877
1902	Cotton_A_07142	Gorai.008G234200.1		1902	Gh_A12G2186	Cotton_A_13192		1902	Gh_D12G2088	Gorai.008G227800.1		1902	Gh_A12G2379	Gh_D12G2507
1903	Cotton_A_07141	Gorai.008G234400.1		1903	Gh_A12G2187	Cotton_A_13191		1903	Gh_D12G2089	Gorai.008G227900.1		1903	Gh_A12G2665	Gh_D12G2056
1904	Cotton_A_07140	Gorai.008G234500.1		1904	Gh_A12G2188	Cotton_A_13190		1904	Gh_D12G2090	Gorai.008G228000.1		1904	Gh_A12G0541	Gh_D12G0558
1905	Cotton_A_07139	Gorai.008G234600.1		1905	Gh_A12G2190	Cotton_A_13188		1905	Gh_D12G2091	Gorai.008G228100.1		1905	Gh_A12G1644	Gh_D12G1788
1906	Cotton_A_07138	Gorai.008G234700.1		1906	Gh_A12G2191	Cotton_A_13187		1906	Gh_D12G2092	Gorai.008G228200.1		1906	Gh_A12G2449	Gh_D12G2576
1907	Cotton_A_07137	Gorai.008G234800.1		1907	Gh_A12G2192	Cotton_A_17359		1907	Gh_D12G2093	Gorai.008G228300.1		1907	Gh_A12G0448	Gh_D12G0451
1908	Cotton_A_07136	Gorai.008G235000.1		1908	Gh_A12G2193	Cotton_A_17360		1908	Gh_D12G2094	Gorai.008G228400.1		1908	Gh_A12G2384	Gh_D12G2512
1909	Cotton_A_07135	Gorai.008G235100.1		1909	Gh_A12G2194	Cotton_A_17361		1909	Gh_D12G2095	Gorai.008G228500.1		1909	Gh_A12G2444	Gh_D12G2570
1910	Cotton_A_07134	Gorai.008G235200.1		1910	Gh_A12G2195	Cotton_A_17362		1910	Gh_D12G2096	Gorai.008G228600.1		1910	Gh_A12G1042	Gh_D12G1162
1911	Cotton_A_07133	Gorai.008G235300.1		1911	Gh_A12G2196	Cotton_A_17363		1911	Gh_D12G2097	Gorai.008G228700.1		1911	Gh_A12G0300	Gh_D12G0364
1912	Cotton_A_07132	Gorai.008G235400.1		1912	Gh_A12G2197	Cotton_A_17364		1912	Gh_D12G2098	Gorai.008G228800.1		1912	Gh_A12G2258	Gh_D12G2407
1913	Cotton_A_07131	Gorai.008G235500.1		1913	Gh_A12G2198	Cotton_A_17365		1913	Gh_D12G2099	Gorai.008G228900.1		1913	Gh_A12G0244	Gh_D12G0244
1914	Cotton_A_07130	Gorai.008G235600.1		1914	Gh_A12G2199	Cotton_A_17366		1914	Gh_D12G2100	Gorai.008G229000.1		1914	Gh_A12G1298	Gh_D12G1420
1915	Cotton_A_07129	Gorai.008G235700.1		1915	Gh_A12G2200	Cotton_A_17367		1915	Gh_D12G2101	Gorai.008G229100.1		1915	Gh_A12G0609	Gh_D12G0619
1916	Cotton_A_07128	Gorai.008G235800.1		1916	Gh_A12G2201	Cotton_A_17368		1916	Gh_D12G2102	Gorai.008G229200.1		1916	Gh_A12G1469	Gh_D12G1597
1917	Cotton_A_07127	Gorai.008G235900.1		1917	Gh_A12G2202	Cotton_A_17369		1917	Gh_D12G2103	Gorai.008G229300.1		1917	Gh_A12G2197	Gh_D12G2377
1918	Cotton_A_07126	Gorai.008G236000.1		1918	Gh_A12G2203	Cotton_A_17370		1918	Gh_D12G2104	Gorai.008G229400.1		1918	Gh_A12G1573	Gh_D12G1703
1919	Cotton_A_07125	Gorai.008G236100.1		1919	Gh_A12G2204	Cotton_A_17371		1919	Gh_D12G2105	Gorai.008G229500.1		1919	Gh_A12G2020	Gh_D12G2198
1920	Cotton_A_07124	Gorai.008G236400.1		1920	Gh_A12G2205	Cotton_A_17372		1920	Gh_D12G2107	Gorai.008G229600.1		1920	Gh_A12G0274	Gh_D12G2819
1921	Cotton_A_07122	Gorai.008G236500.1		1921	Gh_A12G2206	Cotton_A_17373		1921	Gh_D12G2108	Gorai.008G229700.1		1921	Gh_A12G1878	Gh_D12G2057
1922	Cotton_A_07121	Gorai.008G236600.1		1922	Gh_A12G2207	Cotton_A_17374		1922	Gh_D12G2109	Gorai.008G229800.1		1922	Gh_A12G1921	Gh_D12G2101
1923	Cotton_A_07120	Gorai.008G236700.1		1923	Gh_A12G2208	Cotton_A_17375		1923	Gh_D12G2110	Gorai.008G229900.1		1923	Gh_A12G0197	Gh_D12G0199
1924	Cotton_A_07119	Gorai.008G236800.1		1924	Gh_A12G2209	Cotton_A_17376		1924	Gh_D12G2111	Gorai.008G230000.1		1924	Gh_A12G1476	Gh_D12G1601
1925	Cotton_A_07118	Gorai.008G237000.1		1925	Gh_A12G2210	Cotton_A_17377		1925	Gh_D12G2112	Gorai.008G230100.1		1925	Gh_A12G1961	Gh_D12G2140
1926	Cotton_A_07117	Gorai.008G237100.1		1926	Gh_A12G2211	Cotton_A_17378		1926	Gh_D12G2113	Gorai.008G230200.1		1926	Gh_A12G1709	Gh_D12G1870
1927	Cotton_A_07116	Gorai.008G237200.1		1927	Gh_A12G2212	Cotton_A_17379		1927	Gh_D12G2114	Gorai.008G230300.1		1927	Gh_A12G2266	Gh_D12G2416
1928	Cotton_A_07115	Gorai.008G237300.1		1928	Gh_A12G2213	Cotton_A_17383		1928	Gh_D12G2115	Gorai.008G230400.1		1928	Gh_A12G2672	Gh_D12G2747
1929	Cotton_A_07114	Gorai.008G237400.1		1929	Gh_A12G2214	Cotton_A_17384		1929	Gh_D12G2116	Gorai.008G230500.1		1929	Gh_A12G0161	Gh_D12G2832
1930	Cotton_A_07113	Gorai.008G237600.1		1930	Gh_A12G2215	Cotton_A_17385		1930	Gh_D12G2117	Gorai.008G230600.1		1930	Gh_A12G0852	Gh_D12G0932
1931	Cotton_A_07112	Gorai.008G237700.1		1931	Gh_A12G2216	Cotton_A_17386		1931	Gh_D12G2118	Gorai.008G230700.1		1931	Gh_A12G1020	Gh_D12G1140
1932	Cotton_A_07111	Gorai.008G237800.1		1932	Gh_A12G2217	Cotton_A_17387		1932	Gh_D12G2119	Gorai.008G230900.1		1932	Gh_A12G1855	Gh_D12G2025
1933	Cotton_A_07110	Gorai.008G237900.1		1933	Gh_A12G2218	Cotton_A_17388		1933	Gh_D12G2120	Gorai.008G231000.1		1933	Gh_A12G2618	Gh_D12G1362
1934	Cotton_A_07109	Gorai.008G238000.1		1934	Gh_A12G2219	Cotton_A_17389		1934	Gh_D12G2121	Gorai.008G231100.1		1934	Gh_A12G0831	Gh_D12G0896
1935	Cotton_A_07107	Gorai.008G238100.1		1935	Gh_A12G2220	Cotton_A_17390		1935	Gh_D12G2122	Gorai.008G231200.1		1935	Gh_A12G2127	Gh_D12G2306
1936	Cotton_A_07106	Gorai.008G238200.1		1936	Gh_A12G2221	Cotton_A_17392		1936	Gh_D12G2123	Gorai.008G231300.1		1936	Gh_A12G0015	Gh_D12G0016
1937	Cotton_A_07105	Gorai.008G238300.1		1937	Gh_A12G2222	Cotton_A_17394		1937	Gh_D12G2124	Gorai.008G231400.1		1937	Gh_A12G1143	Gh_D12G1264
1938	Cotton_A_07104	Gorai.008G238400.1		1938	Gh_A12G2223	Cotton_A_17395		1938	Gh_D12G2125	Gorai.008G231500.1		1938	Gh_A12G0936	Gh_D12G1027
1939	Cotton_A_07103	Gorai.008G238500.1		1939	Gh_A12G2224	Cotton_A_17396		1939	Gh_D12G2126	Gorai.008G231600.1		1939	Gh_A12G0187	Gh_D12G0187
1940	Cotton_A_07102	Gorai.008G238600.1		1940	Gh_A12G2226	Cotton_A_17398		1940	Gh_D12G2127	Gorai.008G231700.1		1940	Gh_A12G0555	Gh_D12G0571
1941	Cotton_A_07101	Gorai.008G238700.1		1941	Gh_A12G2227	Cotton_A_19280		1941	Gh_D12G2128	Gorai.008G231800.1		1941	Gh_A12G2303	Gh_D12G2439
1942	Cotton_A_07100	Gorai.008G238800.1		1942	Gh_A12G2228	Cotton_A_19279		1942	Gh_D12G2129	Gorai.008G231900.1		1942	Gh_A12G0935	Gh_D12G1026
1943	Cotton_A_07099	Gorai.008G238900.1		1943	Gh_A12G2229	Cotton_A_19278		1943	Gh_D12G2130	Gorai.008G232200.1		1943	Gh_A12G2383	Gh_D12G2511
1944	Cotton_A_07098	Gorai.008G239200.1		1944	Gh_A12G2230	Cotton_A_19277		1944	Gh_D12G2131	Gorai.008G232300.1		1944	Gh_A12G0005	Gh_D12G0007
1945	Cotton_A_07097	Gorai.008G239300.1		1945	Gh_A12G2231	Cotton_A_19276		1945	Gh_D12G2132	Gorai.008G232400.1		1945	Gh_A12G2250	Gh_D12G2399
1946	Cotton_A_07096	Gorai.008G239400.1		1946	Gh_A12G2232	Cotton_A_19275		1946	Gh_D12G2133	Gorai.008G232500.1		1946	Gh_A12G0409	Gh_D12G0404
1947	Cotton_A_07095	Gorai.008G239500.1		1947	Gh_A12G2233	Cotton_A_19274		1947	Gh_D12G2134	Gorai.008G232600.1		1947	Gh_A12G2717	Gh_D12G2672
1948	Cotton_A_07094	Gorai.008G239600.1		1948	Gh_A12G2234	Cotton_A_19273		1948	Gh_D12G2135	Gorai.008G232700.1		1948	Gh_A12G0792	Gh_D12G0810
1949	Cotton_A_07093	Gorai.008G239700.1		1949	Gh_A12G2235	Cotton_A_19272		1949	Gh_D12G2136	Gorai.008G232800.1		1949	Gh_A12G1086	Gh_D12G1209
1950	Cotton_A_07092	Gorai.008G239800.1		1950	Gh_A12G2236	Cotton_A_19271		1950	Gh_D12G2137	Gorai.008G233000.1		1950	Gh_A12G2324	Gh_D12G2458
1951	Cotton_A_07091	Gorai.008G239900.1		1951	Gh_A12G2237	Cotton_A_19269		1951	Gh_D12G2138	Gorai.008G233100.1		1951	Gh_A12G0508	Gh_D12G0520
1952	Cotton_A_07090	Gorai.008G240000.1		1952	Gh_A12G2238	Cotton_A_19268		1952	Gh_D12G2139	Gorai.008G233200.1		1952	Gh_A12G1605	Gh_D12G1743
1953	Cotton_A_07089	Gorai.008G240100.1		1953	Gh_A12G2239	Cotton_A_19267		1953	Gh_D12G2140	Gorai.008G233300.1		1953	Gh_A12G1897	Gh_D12G2078
1954	Cotton_A_07088	Gorai.008G240200.1		1954	Gh_A12G2240	Cotton_A_19266		1954	Gh_D12G2141	Gorai.008G233400.1		1954	Gh_A12G0195	Gh_D12G0196
1955	Cotton_A_07087	Gorai.008G240300.1		1955	Gh_A12G2241	Cotton_A_19265		1955	Gh_D12G2142	Gorai.008G233500.1		1955	Gh_A12G0344	Gh_D12G0318
1956	Cotton_A_07086	Gorai.008G240400.1		1956	Gh_A12G2242	Cotton_A_19264		1956	Gh_D12G2143	Gorai.008G233600.1		1956	Gh_A12G0617	Gh_D12G0630
1957	Cotton_A_07085	Gorai.008G240500.1		1957	Gh_A12G2243	Cotton_A_19263		1957	Gh_D12G2144	Gorai.008G233700.1		1957	Gh_A12G1585	Gh_D12G1717
1958	Cotton_A_07084	Gorai.008G240600.1		1958	Gh_A12G2245	Cotton_A_19262		1958	Gh_D12G2145	Gorai.008G233800.1		1958	Gh_A12G1719	Gh_D12G1878
1959	Cotton_A_07083	Gorai.008G240700.1		1959	Gh_A12G2246	Cotton_A_19260		1959	Gh_D12G2146	Gorai.008G233900.1		1959	Gh_A12G0363	Gh_D12G2824
1960	Cotton_A_07082	Gorai.008G240800.1		1960	Gh_A12G2247	Cotton_A_19259		1960	Gh_D12G2147	Gorai.008G234000.1		1960	Gh_A12G2002	Gh_D12G2178
1961	Cotton_A_07081	Gorai.008G240900.1		1961	Gh_A12G2248	Cotton_A_19258		1961	Gh_D12G2148	Gorai.008G234100.1		1961	Gh_A12G1543	Gh_D12G1677
1962	Cotton_A_07080	Gorai.008G241000.1		1962	Gh_A12G2249	Cotton_A_19257		1962	Gh_D12G2149	Gorai.008G234200.1		1962	Gh_A12G1579	Gh_D12G1711
1963	Cotton_A_07079	Gorai.008G241100.1		1963	Gh_A12G2250	Cotton_A_19256		1963	Gh_D12G2150	Gorai.008G234300.1		1963	Gh_A12G0808	Gh_D12G0827
1964	Cotton_A_07078	Gorai.008G241200.1		1964	Gh_A12G2251	Cotton_A_19255		1964	Gh_D12G2151	Gorai.008G234400.1		1964	Gh_A12G1556	Gh_D12G1659
1965	Cotton_A_07077	Gorai.008G241300.1		1965	Gh_A12G2252	Cotton_A_19254		1965	Gh_D12G2152	Gorai.008G234500.1		1965	Gh_A12G2336	Gh_D12G2472
1966	Cotton_A_07076	Gorai.008G241400.1		1966	Gh_A12G2253	Cotton_A_19253		1966	Gh_D12G2153	Gorai.008G234600.1		1966	Gh_A12G0800	Gh_D12G0815
1967	Cotton_A_07075	Gorai.008G241500.1		1967	Gh_A12G2255	Cotton_A_19252		1967	Gh_D12G2154	Gorai.008G234800.1		1967	Gh_A12G1440	Gh_D12G1558
1968	Cotton_A_07074	Gorai.008G241600.1		1968	Gh_A12G2256	Cotton_A_19251		1968	Gh_D12G2155	Gorai.008G235000.1		1968	Gh_A12G1624	Gh_D12G1767
1969	Cotton_A_07073	Gorai.008G241700.1		1969	Gh_A12G2257	Cotton_A_19250		1969	Gh_D12G2156	Gorai.008G235100.1		1969	Gh_A12G1881	Gh_D12G2060
1970	Cotton_A_14420	Gorai.008G242200.1		1970	Gh_A12G2258	Cotton_A_19249		1970	Gh_D12G2157	Gorai.008G235200.1		1970	Gh_A12G1898	Gh_D12G2079
1971	Cotton_A_14421	Gorai.008G242300.1		1971	Gh_A12G2259	Cotton_A_19248		1971	Gh_D12G2158	Gorai.008G235300.1		1971	Gh_A12G2534	Gh_D12G0475
1972	Cotton_A_14422	Gorai.008G242400.1		1972	Gh_A12G2260	Cotton_A_19247		1972	Gh_D12G2159	Gorai.008G235400.1		1972	Gh_A12G0063	Gh_D12G0078
1973	Cotton_A_14426	Gorai.008G242500.1		1973	Gh_A12G2261	Cotton_A_19246		1973	Gh_D12G2160	Gorai.008G235500.1		1973	Gh_A12G1071	Gh_D12G1195
1974	Cotton_A_14428	Gorai.008G242700.1		1974	Gh_A12G2262	Cotton_A_19245		1974	Gh_D12G2162	Gorai.008G235600.1		1974	Gh_A12G1230	Gh_D12G1355
1975	Cotton_A_14429	Gorai.008G242800.1		1975	Gh_A12G2263	Cotton_A_19244		1975	Gh_D12G2163	Gorai.008G235700.1		1975	Gh_A12G1311	Gh_D12G1435
1976	Cotton_A_14430	Gorai.008G242900.1		1976	Gh_A12G2264	Cotton_A_19243		1976	Gh_D12G2164	Gorai.008G235800.1		1976	Gh_A12G0589	Gh_D12G0602
1977	Cotton_A_14431	Gorai.008G243000.1		1977	Gh_A12G2265	Cotton_A_19241		1977	Gh_D12G2165	Gorai.008G235900.1		1977	Gh_A12G1541	Gh_D12G1675
1978	Cotton_A_14432	Gorai.008G243100.1		1978	Gh_A12G2266	Cotton_A_19240		1978	Gh_D12G2166	Gorai.008G236000.1		1978	Gh_A12G1835	Gh_D12G2005
1979	Cotton_A_14433	Gorai.008G243200.1		1979	Gh_A12G2267	Cotton_A_17729		1979	Gh_D12G2167	Gorai.008G236100.1		1979	Gh_A12G0455	Gh_D12G0458
1980	Cotton_A_14434	Gorai.008G243300.1		1980	Gh_A12G2268	Cotton_A_17730		1980	Gh_D12G2168	Gorai.008G236200.1		1980	Gh_A12G1456	Gh_D12G1574
1981	Cotton_A_14435	Gorai.008G243400.1		1981	Gh_A12G2269	Cotton_A_17731		1981	Gh_D12G2169	Gorai.008G236400.1		1981	Gh_A12G1474	Gh_D12G1599
1982	Cotton_A_14436	Gorai.008G243500.1		1982	Gh_A12G2270	Cotton_A_17732		1982	Gh_D12G2170	Gorai.008G236500.1		1982	Gh_A12G2633	Gh_D12G1667
1983	Cotton_A_14437	Gorai.008G243600.1		1983	Gh_A12G2271	Cotton_A_17733		1983	Gh_D12G2171	Gorai.008G236600.1		1983	Gh_A12G0320	Gh_D12G0346
1984	Cotton_A_14438	Gorai.008G243700.1		1984	Gh_A12G2272	Cotton_A_17734		1984	Gh_D12G2172	Gorai.008G236700.1		1984	Gh_A12G1660	Gh_D12G1816
1985	Cotton_A_14439	Gorai.008G243800.1		1985	Gh_A12G2273	Cotton_A_17735		1985	Gh_D12G2173	Gorai.008G236800.1		1985	Gh_A12G1068	Gh_D12G1192
1986	Cotton_A_14441	Gorai.008G243900.1		1986	Gh_A12G2274	Cotton_A_17736		1986	Gh_D12G2174	Gorai.008G237000.1		1986	Gh_A12G1997	Gh_D12G2175
1987	Cotton_A_14442	Gorai.008G244000.1		1987	Gh_A12G2275	Cotton_A_17737		1987	Gh_D12G2175	Gorai.008G237100.1		1987	Gh_A12G2301	Gh_D12G2437
1988	Cotton_A_14443	Gorai.008G244100.1		1988	Gh_A12G2276	Cotton_A_17738		1988	Gh_D12G2176	Gorai.008G237200.1		1988	Gh_A12G2654	Gh_D12G1806
1989	Cotton_A_14445	Gorai.008G244200.1		1989	Gh_A12G2277	Cotton_A_17739		1989	Gh_D12G2177	Gorai.008G237300.1		1989	Gh_A12G0334	Gh_D12G0331
1990	Cotton_A_14447	Gorai.008G244300.1		1990	Gh_A12G2278	Cotton_A_17740		1990	Gh_D12G2178	Gorai.008G237600.1		1990	Gh_A12G1075	Gh_D12G1198
1991	Cotton_A_14449	Gorai.008G244400.1		1991	Gh_A12G2279	Cotton_A_17741		1991	Gh_D12G2179	Gorai.008G237800.1		1991	Gh_A12G1242	Gh_D12G1368
1992	Cotton_A_14450	Gorai.008G244500.1		1992	Gh_A12G2280	Cotton_A_17742		1992	Gh_D12G2180	Gorai.008G237900.1		1992	Gh_A12G1318	Gh_D12G1442
1993	Cotton_A_14451	Gorai.008G244600.1		1993	Gh_A12G2281	Cotton_A_17743		1993	Gh_D12G2181	Gorai.008G238000.1		1993	Gh_A12G1927	Gh_D12G2108
1994	Cotton_A_14452	Gorai.008G244700.1		1994	Gh_A12G2282	Cotton_A_17768		1994	Gh_D12G2182	Gorai.008G238100.1		1994	Gh_A12G2277	Gh_D12G2695
1995	Cotton_A_14453	Gorai.008G244800.1		1995	Gh_A12G2283	Cotton_A_17769		1995	Gh_D12G2184	Gorai.008G238200.1		1995	Gh_A12G1569	Gh_D12G1700
1996	Cotton_A_14454	Gorai.008G244900.1		1996	Gh_A12G2284	Cotton_A_17770		1996	Gh_D12G2185	Gorai.008G238300.1		1996	Gh_A12G0651	Gh_D12G0652
1997	Cotton_A_14456	Gorai.008G245000.1		1997	Gh_A12G2285	Cotton_A_17771		1997	Gh_D12G2186	Gorai.008G238400.1		1997	Gh_A12G0835	Gh_D12G0899
1998	Cotton_A_14457	Gorai.008G245100.1		1998	Gh_A12G2286	Cotton_A_17772		1998	Gh_D12G2187	Gorai.008G238500.1		1998	Gh_A12G1378	Gh_D12G1501
[truncated: 606 more rows]

## Sheet: Table S8
Table S8 TF-related genes in reassembled G. arboreum chromosome A_A12
Sr. No.	TF family	No. of genes	Sr. No.	TF family	No. of genes
1	ERF	35	21	Trihelix	5
2	bHLH	24	22	AP2	4
3	MYB	19	23	TALE	4
4	C2H2	15	24	GRF	3
5	WRKY	13	25	HSF	3
6	NAC	12	26	SBP	3
7	B3	11	27	WOX	3
8	bZIP	11	28	ARF	2
9	Dof	9	29	GeBP	2
10	HD-ZIP	8	30	NF-YC	2
11	MYB_related	8	31	Nin-like	2
12	TCP	8	32	RAV	2
13	C3H	7	33	ZF-HD	2
14	M-type_MADS	7	34	BBR-BPC	1
15	ARR-B	6	35	BES1	1
16	G2-like	6	36	CAMTA	1
17	GATA	6	37	DBB	1
18	GRAS	6	38	HB-other	1
19	MIKC_MADS	6	39	HB-PHD	1
20	LBD	5	40	YABBY	1

## Sheet: Table S9
Table S9 TF-related genes on homologous chromosome 12 of three cotton species
TFs Family	A_A12	D_D08	AD_A12 & AD_D12)
ERF	35	35	69
bHLH	24	22	39
MYB	19	21	38
C2H2	15	15	27
WRKY	13	13	22
A_A12, G. arboreum chromosome; D_D08, G. raimondii chromosome; AD_A12 & AD_D12, G. hirsutum chromosomes.
